# Supplementary material for: Use of Pulmonary Artery Catheter in Coronary Artery Bypass Graft. Costs and Long-Term Outcomes
Source: PLoS One. 2015 Feb 17;10(2):e0117610. doi: 10.1371/journal.pone.0117610 (PMC4331497; doi:10.1371/journal.pone.0117610)
Supplement: S1 Dataset — (XLSX) [file pone.0117610.s001.xlsx]

## Sheet: Sheet1
ID	sex	age	BMI	drink	smoke	DM	HLP	HBP	CRF	CLD	CVA	COPD	PVB	CE	MIHis	LastMItime	CHF	AF	NYHAⅢ/Ⅳ	EF	LVEDD	Three-vessel	Main stem	VA	PA	PreIABP	NG	DA	dob	Abc	NA	bleeding	Stayday	AF	MI	LCOS	DeathHos	cerebral events	RenDisf	Infective complication	reoperation for bleeding	30 days ReHos	all complications	Death1y	survival data	MI 1y	MI data	cerebral events 1y	CVA data
1	2	59	31.2488	1	2	1	2	2	1	1	1	1	0	0	1	1	1	0	0	72	42	1	0	1	1	0	0	0	0	0	0	600	7	0	0	0	0	0	0	0	0	0	0	0	365	0	365	0	365
2	1	44	28.5678	1	2	1	1	2	1	1	1	1	0	0	1	1	1	0	0	78	45	1	0	1	1	0	0	1	0	0	0	600	7	0	0	0	0	0	0	0	0	0	0	0	365	0	365	1	23
3	2	58	25.4375	1	2	1	2	2	1	1	1	1	0	0	1	1	1	0	0	78	46	1	0	1	1	0	1	0	0	0	0	600	7	0	0	0	0	0	0	0	0	0	0	0	365	0	365	0	365
4	1	59	28	1	1	1	1	1	1	1	1	1	0	0	0	1	1	0	0	78	49	0	0	1	1	0	0	0	0	0	0	750	5	0	0	0	0	0	0	0	0	0	0	0	365	0	365	0	365
5	1	54	30.1162	2	1	1	2	1	1	1	1	1	0	0	0	1	1	0	0	77	45	1	0	1	1	0	1	0	0	0	0	660	17	0	0	0	0	0	0	0	0	0	0	0	365	0	365	0	365
6	2	58	28	2	1	1	2	1	1	1	1	1	0	0	0	1	1	0	0	78	42	0	0	1	1	0	1	0	0	1	1	900	13	0	0	0	0	0	0	0	0	0	0	0	365	0	365	0	365
7	1	54	28	2	1	1	1	2	1	1	1	1	0	0	0	1	1	0	0	78	43	0	0	1	1	0	0	1	0	0	0	600	7	1	0	0	0	0	0	0	0	0	0	0	365	0	365	1	34
8	1	52	27.3356	1	2	1	2	2	1	1	1	2	0	0	0	1	1	0	0	78	45	1	1	1	1	0	0	1	0	0	0	600	7	0	0	0	0	0	0	0	0	0	0	0	365	0	365	0	365
9	1	52	28	2	1	2	1	2	1	1	1	1	0	0	1	1	1	0	0	78	45	1	1	1	1	0	0	1	0	0	0	600	7	0	0	0	0	0	0	0	0	0	0	0	365	0	365	0	365
10	1	52	28	2	2	1	2	2	1	1	2	1	0	1	1	1	1	0	0	78	49	1	1	1	1	0	0	1	0	0	0	600	9	0	0	0	0	0	0	0	0	0	0	0	365	0	365	0	365
11	1	52	28	1	2	2	1	2	1	1	1	1	0	1	1	1	1	0	0	78	42	1	1	1	1	0	0	0	0	0	0	690	7	0	0	0	0	0	0	0	1	0	0	0	365	0	365	1	45
12	1	52	27.1809	2	1	1	2	2	1	1	1	1	0	0	1	1	1	0	0	78	49	1	0	1	1	0	1	1	0	0	0	600	9	0	0	0	0	0	0	0	0	1	0	0	365	1	1	0	365
13	1	52	26.8726	1	2	1	2	2	1	1	1	1	0	0	0	1	1	0	0	78	52	1	0	1	1	0	0	1	0	0	1	600	10	0	0	0	0	0	0	0	0	0	0	0	365	0	365	0	365
14	1	53	28	2	1	1	2	1	1	1	1	1	0	0	0	1	1	0	0	78	48	0	0	1	1	0	0	0	0	0	0	300	6	0	0	0	0	0	0	0	0	0	0	0	365	0	365	0	365
15	1	54	27.3438	1	2	2	2	2	1	1	1	1	0	0	0	1	1	0	0	78	53	0	0	1	1	0	1	0	0	0	0	900	8	0	0	0	0	0	0	0	0	0	0	0	365	0	365	1	12
16	2	54	28.4082	1	2	1	2	2	1	1	2	1	0	1	0	4	1	0	0	78	49	1	0	1	1	0	1	0	0	0	0	900	8	0	0	0	0	0	0	0	0	0	0	1	23	0	365	0	365
17	1	53	27.3356	1	1	1	2	1	1	1	1	1	0	0	0	4	1	0	0	78	45	1	0	1	1	0	0	0	0	0	0	600	7	1	0	0	0	0	0	0	0	0	0	0	365	0	365	0	365
18	1	49	27.9904	1	2	1	2	2	1	1	1	1	0	0	1	4	1	0	0	78	43	1	1	1	1	0	0	1	0	0	0	450	12	0	0	0	0	0	0	0	0	0	0	0	365	0	365	0	365
19	1	40	25.6896	2	2	2	1	2	1	1	1	1	0	0	0	3	1	0	0	78	56	1	0	1	1	0	0	1	0	0	0	750	7	0	0	0	1	0	0	0	0	0	0	1	285	0	365	0	132
20	1	57	25.5036	1	1	1	1	1	1	1	1	1	0	0	0	1	1	1	1	78	45	1	0	1	1	0	1	1	0	0	0	600	12	0	0	0	0	0	1	0	0	0	1	0	365	0	365	1	344
21	1	59	28.6851	1	2	1	2	2	1	1	1	1	0	1	0	1	1	0	1	78	55	0	0	1	1	0	0	1	0	0	0	300	10	0	0	0	0	0	0	0	0	0	0	0	365	0	365	0	365
22	2	60	28.9062	1	2	2	1	2	1	1	1	1	0	0	0	1	1	0	0	78	48	1	0	1	1	0	0	0	0	0	0	600	6	0	0	0	0	0	0	0	0	0	0	0	365	0	365	0	365
23	1	49	23.6614	1	2	1	1	2	1	1	1	1	0	0	0	1	1	0	1	75	45	0	0	1	1	0	1	0	0	0	0	900	7	0	0	0	0	0	0	0	0	0	0	0	365	0	365	0	365
24	2	48	28.0689	1	1	1	1	2	1	1	1	1	0	0	0	1	1	0	0	78	45	1	0	1	2	0	1	1	0	0	0	600	7	0	0	0	0	0	0	0	0	0	0	0	365	0	365	1	322
25	1	48	29.7442	2	1	1	1	2	1	1	1	1	0	0	0	1	1	0	0	78	45	1	1	1	1	0	0	1	0	0	0	600	13	0	0	0	0	0	0	0	0	0	0	1	124	0	365	0	365
26	1	55	22.2291	2	2	1	2	2	1	1	1	2	0	0	0	1	1	0	0	78	45	1	1	1	1	0	0	1	0	0	0	600	7	1	0	0	0	0	0	0	0	0	0	0	365	0	365	0	365
27	1	44	24.3141	1	2	2	1	2	1	1	1	1	0	0	0	1	1	0	0	78	34	1	0	1	1	0	1	1	0	0	0	690	7	0	0	0	0	0	0	0	0	0	0	0	365	0	365	0	365
28	2	56	34.6021	1	2	1	1	2	1	1	1	1	0	0	0	1	1	0	0	78	45	1	1	1	1	0	0	0	0	0	0	600	7	0	0	0	0	0	0	0	0	0	0	0	365	0	365	1	124
29	1	58	27.7769	1	2	2	2	2	1	1	1	1	0	0	0	1	1	0	0	78	45	1	0	1	1	0	0	0	0	0	0	1050	7	0	0	0	0	0	0	0	0	0	0	0	365	0	365	0	365
30	1	57	28	1	2	1	1	2	1	1	1	2	0	0	0	1	1	0	0	78	45	1	0	1	1	0	0	0	0	0	0	300	7	0	0	0	0	0	0	0	0	0	0	0	365	0	365	0	365
31	2	52	26.5625	1	2	1	2	2	1	1	1	1	0	0	0	1	1	0	0	78	45	0	0	1	1	0	1	1	0	0	0	600	7	0	0	0	0	0	0	0	0	0	0	0	365	0	365	0	365
32	1	65	24.2215	1	1	1	2	1	1	1	1	1	1	0	0	1	1	0	0	78	45	0	0	1	1	0	0	0	0	0	0	600	7	1	0	0	0	0	0	0	0	0	1	0	365	0	365	1	124
33	2	56	27.7767	1	1	2	1	2	1	1	1	1	0	0	0	1	1	0	0	78	43	1	0	1	1	0	1	0	0	0	0	390	10	0	0	0	0	0	0	0	0	0	0	0	365	1	2	0	365
34	2	61	23.5556	1	2	2	2	2	1	1	1	1	1	0	0	1	1	0	0	78	43	1	0	1	1	0	0	1	0	0	0	600	10	0	0	0	0	0	0	0	0	0	0	0	365	0	365	0	365
35	2	64	23.1473	1	1	1	2	1	1	1	1	1	0	0	0	1	1	0	0	78	47	1	0	1	1	0	1	1	0	0	0	600	12	0	0	0	0	0	0	0	0	0	0	0	365	0	365	0	365
36	1	47	24.3438	1	2	2	2	2	1	1	1	1	0	0	0	1	1	0	0	78	49	1	1	1	1	0	1	1	0	0	0	600	9	0	0	0	0	0	0	0	0	0	0	0	365	0	365	1	163
37	2	48	22.2222	1	1	1	1	1	1	1	1	1	0	0	0	4	1	0	0	78	38	1	0	1	1	0	0	1	0	0	0	600	10	1	0	0	0	0	0	0	0	0	0	0	365	0	365	0	365
38	2	56	28	1	2	1	1	2	1	1	1	1	0	0	0	1	1	0	0	78	46	1	0	1	1	0	0	1	0	0	0	600	7	0	0	0	0	0	0	0	0	0	0	0	365	0	365	0	365
39	1	62	22.46	1	2	1	1	2	1	1	1	1	0	0	0	1	1	0	0	78	69	0	0	1	1	1	0	1	0	0	0	600	9	0	0	0	0	0	0	0	0	0	0	0	365	0	365	0	365
40	1	48	28	1	1	2	1	2	1	1	1	1	0	0	0	1	1	0	0	70	42	1	1	1	1	0	0	0	0	0	0	720	7	0	0	0	0	0	0	0	0	0	0	0	365	0	365	0	365
41	1	49	28	1	2	2	2	2	1	1	1	1	0	0	0	1	1	0	0	78	51	0	0	1	1	0	0	0	0	0	0	100	80	0	1	0	0	1	1	0	0	0	1	0	365	0	365	1	3
42	1	40	28	1	2	2	2	2	1	1	1	1	0	0	0	1	1	0	0	78	51	1	1	1	1	0	0	0	0	0	0	600	21	1	0	0	0	0	0	0	0	0	1	0	365	0	365	1	234
43	1	40	20.1771	1	1	1	1	1	1	1	1	1	0	0	0	1	1	0	0	78	59	1	0	1	2	0	0	1	0	0	0	600	10	0	0	0	0	0	0	0	0	0	0	0	365	0	365	0	365
44	1	50	22.7732	1	1	1	1	1	1	1	1	1	0	0	0	1	1	0	0	78	44	1	1	1	1	0	1	0	0	0	0	600	7	0	0	0	0	0	0	0	0	1	0	0	365	1	4	0	365
45	2	59	27.3438	1	2	2	2	2	1	1	1	1	0	0	0	1	1	0	0	78	47	1	0	1	1	0	1	1	0	0	0	600	17	0	0	0	0	0	0	0	0	0	0	0	365	0	365	0	365
46	1	44	28	1	1	1	1	2	1	2	1	1	0	0	0	1	1	1	1	78	48	1	0	1	1	0	1	1	0	1	0	2400	0	0	0	1	1	0	0	0	0	0	1	1	2	0	365	0	365
47	1	49	29.3962	1	1	1	2	2	1	1	1	1	0	0	0	1	1	0	0	78	76	1	0	1	1	0	1	0	0	1	0	600	6	0	0	0	0	0	0	0	0	0	0	0	365	0	365	1	355
48	1	43	29.3848	1	2	1	2	2	1	1	1	1	0	0	0	3	1	0	0	78	53	1	0	1	1	0	0	0	0	0	0	900	7	0	0	0	0	0	0	0	0	0	0	0	365	0	365	0	365
49	1	59	27.6361	1	1	2	1	1	1	1	1	1	0	0	0	1	1	0	1	53	67	0	0	1	1	0	1	1	0	0	0	600	7	0	0	0	0	0	0	0	0	0	0	0	365	0	365	0	365
50	2	64	28	1	1	1	1	1	1	1	1	1	0	0	0	1	1	0	0	63	54	1	0	1	1	0	1	1	0	0	0	0	11	0	0	0	0	0	0	0	0	0	0	0	365	0	365	0	365
51	1	54	27.5134	1	1	1	1	1	1	1	1	1	0	0	0	1	1	0	0	72	43	0	0	1	1	0	1	0	0	0	0	900	6	1	0	0	0	0	0	0	0	0	0	0	365	0	365	0	365
52	1	54	28.6048	1	2	1	2	2	1	1	1	1	0	0	0	1	1	0	0	72	51	1	0	1	1	0	0	1	0	0	0	450	7	0	0	0	0	0	0	0	0	0	0	0	365	0	365	1	232
53	1	53	26.5347	1	2	1	2	2	1	1	2	1	0	1	0	1	1	0	0	55	45	1	0	1	1	0	1	1	0	0	0	900	11	0	0	0	0	0	0	0	0	0	0	0	365	0	365	0	365
54	2	61	28	1	1	1	1	1	1	1	1	1	0	0	0	1	1	1	1	53	52	1	0	1	1	0	0	0	0	0	0	600	7	0	0	0	0	0	0	0	0	0	0	0	365	0	365	0	365
55	1	58	23.7332	1	1	1	1	1	1	1	1	1	0	0	0	1	1	0	0	57	50	1	1	1	1	0	1	1	0	0	0	450	7	0	0	0	0	0	0	0	0	0	0	0	365	0	365	0	365
56	1	58	25.6055	2	1	1	2	1	1	1	1	1	0	1	0	1	1	0	0	64	45	1	1	1	1	0	0	1	0	0	0	600	8	0	0	0	0	0	0	0	0	0	0	0	365	0	365	0	365
57	2	55	28	1	1	1	1	1	1	1	1	1	0	0	0	1	1	0	1	52	45	1	1	1	1	0	0	1	0	0	0	660	7	0	0	0	0	0	0	0	0	0	0	0	365	0	365	0	365
58	1	64	22.4913	1	2	1	2	2	1	1	1	1	0	0	0	1	1	0	0	66	45	1	1	1	1	0	0	0	0	0	0	660	7	0	0	0	0	0	0	0	0	0	0	0	365	0	365	1	321
59	2	58	28	1	2	1	1	2	1	1	1	1	0	0	0	1	1	1	0	53	45	0	0	1	1	0	0	1	0	0	0	2400	13	0	0	0	0	0	0	0	0	0	0	0	365	0	365	0	365
60	1	69	24.1288	2	1	2	2	1	1	1	1	1	0	0	0	1	1	0	0	69	45	1	0	1	1	0	0	1	0	0	0	900	7	0	0	0	0	0	0	0	0	0	0	0	365	0	365	0	365
61	1	52	34.4222	1	2	1	2	2	1	1	1	1	0	0	0	1	1	0	0	54	45	0	0	1	1	0	0	0	0	0	0	400	7	0	0	0	0	0	0	0	0	0	0	0	365	0	365	0	365
62	1	48	33.3205	1	1	1	1	2	1	1	1	1	1	0	0	1	1	0	0	70	46	1	0	1	1	0	0	0	0	0	0	450	17	0	0	0	0	0	0	0	0	0	0	0	365	0	365	0	365
63	2	56	26.3702	1	2	1	2	2	1	1	1	1	0	0	0	1	1	0	0	64	48	1	0	1	1	0	0	1	0	0	0	300	7	0	0	0	0	0	0	0	0	0	0	0	365	0	365	0	365
64	2	70	22.9568	1	2	1	2	2	1	1	1	1	0	0	0	1	1	0	0	75	46	1	1	1	1	0	1	1	0	0	0	900	6	1	0	0	0	0	0	0	0	0	0	0	365	0	365	1	124
65	1	73	28	1	1	1	2	1	1	1	1	1	0	0	0	1	1	0	0	70	45	1	0	1	1	0	0	1	0	0	0	600	9	1	0	0	0	0	0	0	0	0	1	0	365	0	365	0	365
66	1	51	28	2	1	1	2	2	1	1	1	1	0	0	0	1	1	0	0	68	43	1	0	1	1	0	1	0	0	0	0	600	6	0	0	0	0	0	0	0	0	0	0	0	365	0	365	0	365
67	1	53	29.7521	1	1	1	1	1	1	1	1	1	1	0	0	1	1	0	0	61	45	1	0	1	1	0	0	1	0	0	0	600	8	0	0	0	0	0	0	0	0	0	0	0	365	0	365	0	365
68	1	53	28	1	2	2	1	2	1	1	1	1	0	0	0	3	1	0	1	67	45	1	0	1	1	0	1	0	0	0	0	600	7	0	0	0	0	0	0	0	0	0	0	0	365	0	365	0	365
69	1	49	25.5102	1	2	2	2	2	1	1	1	1	0	1	0	1	1	0	0	70	50	0	0	1	1	0	1	0	0	0	0	600	12	0	0	0	0	0	0	0	0	0	0	0	365	0	365	1	324
70	2	40	28.5156	1	1	1	1	1	1	1	1	1	0	0	0	1	1	0	0	58	57	0	0	1	1	0	1	1	0	0	0	600	6	0	0	0	0	0	0	0	0	0	0	0	365	0	365	0	365
71	1	40	30.0712	1	1	1	1	1	1	1	1	1	0	1	0	1	1	0	0	51	45	1	0	1	1	0	0	1	0	0	0	600	7	0	0	0	0	0	0	0	0	0	0	0	365	0	365	0	365
72	1	40	24.4352	1	2	1	1	2	1	1	1	1	0	0	0	1	1	0	0	57	40	1	0	1	1	0	0	0	0	0	0	600	7	0	0	0	0	0	0	0	0	0	0	0	365	0	365	0	365
73	2	40	28	1	2	1	2	2	1	1	1	2	0	0	0	1	1	0	0	68	43	1	1	1	1	0	1	1	0	0	0	600	10	0	0	0	0	0	0	0	0	0	0	0	365	0	365	0	365
74	2	40	25.0657	1	2	2	1	2	1	1	1	1	0	1	0	1	1	0	0	65	52	1	1	1	1	0	0	0	0	0	0	600	8	0	0	0	0	0	0	0	0	0	0	0	365	0	365	0	365
75	1	50	28	1	1	2	1	2	1	1	1	1	0	0	0	1	1	0	0	70	39	1	1	1	1	0	0	0	0	0	0	600	12	1	0	0	0	0	0	0	0	0	0	0	365	0	365	1	321
76	1	57	24.1633	1	2	2	2	2	1	1	1	1	0	0	0	1	1	1	0	78	63	1	1	1	1	0	0	1	0	0	1	600	8	0	0	0	0	0	0	0	0	0	0	0	365	0	365	0	365
77	1	58	28	2	1	1	1	1	1	1	1	1	0	0	0	1	1	0	0	78	43	0	0	1	1	0	0	1	0	0	0	900	7	0	0	0	0	0	0	0	0	0	0	0	365	0	365	0	365
78	2	58	25.7812	1	1	1	2	1	1	1	1	1	0	0	0	1	1	0	0	78	50	1	0	1	1	0	0	0	0	0	0	600	10	0	0	0	0	0	0	0	0	0	0	0	365	0	365	0	365
79	2	60	31.1419	1	1	1	2	2	1	1	1	1	1	0	0	1	1	0	0	78	45	1	0	1	1	0	0	0	0	0	0	600	10	0	0	0	0	0	0	0	0	0	0	0	365	0	365	0	365
80	2	73	22.9719	1	1	1	2	1	1	1	1	1	0	0	0	1	1	0	0	78	51	1	0	1	1	0	1	1	0	0	0	600	12	0	0	0	0	0	0	0	0	0	0	0	365	0	365	1	224
81	2	64	24.5578	1	1	2	2	2	1	1	1	1	0	0	0	1	1	0	0	78	45	1	0	1	1	0	0	1	0	0	0	600	7	0	0	0	0	0	0	0	0	0	0	0	365	0	365	0	365
82	1	44	26.7698	1	2	1	1	2	2	1	1	1	0	0	0	4	1	0	0	78	48	0	0	1	1	0	1	0	0	0	0	0	7	0	0	0	0	0	0	0	0	0	0	0	365	0	365	0	365
83	1	57	25.6489	1	2	2	2	2	1	1	1	2	0	0	0	1	1	0	0	78	49	1	0	1	1	0	0	1	0	0	0	600	6	0	0	0	0	0	0	0	0	0	0	0	365	0	365	0	365
84	1	54	22.4913	1	2	1	2	2	1	1	1	1	0	0	0	1	1	0	0	78	68	0	0	1	1	0	0	1	0	0	0	900	11	0	0	0	1	0	0	0	0	0	1	1	7	0	365	0	365
85	2	50	29.0318	1	2	1	2	2	1	1	1	1	0	0	0	4	1	0	1	78	61	1	0	1	1	0	0	1	0	0	0	600	7	0	0	0	0	0	0	0	0	0	0	0	365	0	365	0	365
86	2	49	27.4714	1	2	1	2	2	1	1	1	1	0	1	0	1	1	0	0	78	49	1	0	1	1	0	1	0	0	0	0	260	6	0	0	0	0	0	0	0	0	0	0	0	365	0	365	1	332
87	2	50	24.0346	1	2	2	2	2	1	1	1	1	0	0	0	1	1	0	0	78	45	1	1	1	1	0	0	0	0	0	0	600	12	0	0	0	0	0	0	0	0	0	0	0	365	0	365	0	365
88	2	50	22.8928	1	1	1	1	1	1	1	1	1	0	0	0	1	1	0	0	78	44	1	0	1	1	0	1	1	0	0	0	600	17	1	0	0	0	0	0	0	0	0	0	0	365	0	365	0	365
89	1	58	23.3556	1	2	1	2	2	1	1	1	1	0	0	0	1	1	0	0	78	44	1	1	1	1	0	1	0	0	0	0	600	7	0	0	0	0	0	0	0	0	0	0	0	365	0	365	0	365
90	1	60	20.7612	2	1	1	2	1	1	1	1	1	0	0	0	4	1	0	0	78	45	1	1	1	1	0	0	0	0	0	0	1500	7	0	0	0	0	0	0	0	0	0	0	0	365	0	365	0	365
91	1	40	22.9854	1	2	2	2	2	1	1	1	1	0	0	0	1	1	0	0	78	45	1	0	1	1	0	0	1	0	0	0	900	7	0	0	0	0	0	0	0	0	0	0	0	365	0	365	1	245
92	1	45	30.111	1	2	1	2	2	1	1	1	1	0	0	0	1	1	0	0	78	44	1	1	1	1	0	0	1	0	0	0	900	7	0	0	0	0	0	0	0	0	1	0	0	365	1	156	0	365
93	2	45	21.4533	1	1	1	1	1	1	1	1	1	0	0	0	1	1	0	0	78	45	0	0	1	1	0	0	1	0	0	0	0	7	0	0	0	0	0	0	0	0	0	0	0	365	0	365	0	365
94	1	45	24.2439	1	1	1	2	2	1	1	2	1	0	0	0	1	1	0	0	78	44	0	0	1	1	0	0	1	0	0	0	750	21	0	0	0	0	0	0	0	0	0	1	0	365	0	365	0	365
95	1	45	25.0399	1	1	2	2	1	1	1	1	1	0	0	0	1	1	0	0	78	48	1	0	1	1	0	0	0	0	0	0	600	7	0	0	0	0	0	0	0	0	0	0	0	365	0	365	0	365
96	1	69	24.7409	2	1	1	2	2	1	1	1	1	0	0	0	1	1	0	0	78	46	1	1	1	1	0	1	1	0	0	0	600	6	0	0	0	0	0	0	0	0	0	0	0	365	0	365	0	365
97	1	45	23.4236	1	1	1	2	1	1	1	1	1	0	0	0	1	1	0	0	78	49	1	0	1	1	0	1	1	0	0	0	600	7	0	0	0	0	0	0	0	0	0	0	0	365	0	365	0	365
98	1	45	24.841	1	1	2	2	1	1	1	1	1	0	0	0	1	1	0	0	78	45	1	0	1	1	0	1	1	0	0	0	600	7	0	0	0	0	0	0	0	0	0	0	0	365	0	365	0	365
99	1	45	28.0404	1	2	1	1	2	1	1	1	1	0	0	0	1	1	0	0	78	45	1	0	1	1	0	0	0	0	0	0	1200	11	0	0	1	0	0	0	0	0	0	1	0	365	0	365	0	365
100	1	58	19.0311	1	2	1	1	2	1	1	1	1	0	0	0	4	1	0	0	78	55	1	0	1	1	0	0	0	0	0	0	0	7	0	0	0	0	0	0	0	0	0	0	0	365	0	365	0	365
101	1	45	23.3469	1	2	1	2	2	1	1	1	1	0	0	0	4	1	0	0	78	47	1	0	1	1	0	0	0	0	0	0	600	7	1	0	0	0	0	0	0	0	0	0	0	365	0	365	0	365
102	1	45	28.4005	2	2	1	2	2	1	1	1	1	0	0	0	4	1	0	0	78	50	1	1	1	1	0	0	1	0	0	1	600	6	0	0	0	0	0	0	0	0	0	0	0	365	0	365	0	365
103	2	45	27.6817	1	2	2	2	2	1	1	1	1	0	0	0	1	1	0	0	78	50	1	0	1	1	0	0	0	0	0	0	600	7	0	0	0	0	0	0	0	0	0	0	0	365	0	365	0	365
104	2	45	29.903	1	1	1	2	2	1	1	1	1	0	0	0	4	1	0	0	78	49	0	0	1	1	0	0	1	0	0	0	600	10	0	0	0	0	0	0	0	0	0	0	0	365	0	365	0	365
105	1	54	25.2363	1	2	2	2	2	1	1	2	1	0	1	0	4	1	0	0	78	51	0	0	1	1	0	1	0	0	0	0	900	7	0	0	0	0	0	0	0	0	0	0	0	365	0	365	0	365
106	1	56	26.0276	1	1	1	1	1	1	1	1	1	0	0	0	4	1	0	0	78	49	1	0	1	1	0	0	0	0	0	0	600	9	0	0	0	0	0	0	0	0	0	0	0	365	0	365	0	365
107	1	45	25.8166	1	1	1	1	1	1	1	1	1	0	0	0	1	1	0	0	78	45	1	1	1	1	0	0	0	0	0	0	900	9	0	0	0	0	0	0	0	0	0	0	0	365	0	365	0	365
108	1	57	30.1162	2	2	1	2	2	1	1	1	1	0	0	0	4	1	0	0	78	47	1	1	1	1	0	0	1	0	0	1	1450	7	0	0	0	0	0	0	0	0	0	0	0	365	0	365	0	365
109	1	53	23.3844	1	2	1	2	2	1	1	1	1	0	0	0	4	1	0	0	78	48	1	0	1	1	0	1	0	0	0	0	750	8	0	0	0	0	0	0	0	0	0	0	0	365	0	365	0	365
110	1	45	23.6295	2	1	2	1	2	1	1	1	1	1	0	0	4	1	0	0	78	45	1	0	1	1	0	0	0	0	0	0	600	11	0	0	0	0	0	0	0	0	0	0	0	365	0	365	0	365
111	1	58	22.5981	1	2	1	2	2	1	1	1	1	0	0	0	4	1	0	0	78	50	1	1	1	1	0	0	0	0	0	0	1050	13	0	0	0	0	0	0	0	0	0	0	0	365	0	365	0	365
112	2	45	22.0711	1	2	2	1	2	1	1	2	1	0	1	0	4	1	0	1	78	44	1	0	1	1	0	0	0	0	0	0	600	7	0	0	0	0	0	0	0	0	0	0	0	365	0	365	0	365
113	1	45	23.3844	1	2	2	1	2	1	1	1	1	0	0	0	1	1	0	1	78	50	0	0	1	1	0	1	0	0	0	0	600	6	0	0	0	0	0	0	0	0	0	0	0	365	0	365	0	365
114	1	51	28.0428	2	2	1	2	2	1	1	1	1	0	0	0	4	1	0	0	78	58	1	0	1	1	0	1	0	0	0	0	150	6	1	0	0	0	0	0	0	0	0	0	0	365	0	365	0	365
115	1	45	26.4706	1	1	2	2	2	1	1	1	2	0	0	0	1	1	0	0	78	53	1	0	1	1	0	0	0	0	0	0	600	14	0	0	0	0	0	0	0	0	0	0	0	365	0	365	0	365
116	1	51	29.7265	1	1	1	2	1	1	1	1	1	0	0	0	1	1	0	0	78	41	0	0	1	1	0	0	0	0	0	0	750	6	0	0	0	0	0	0	0	0	0	0	0	365	0	365	0	365
117	1	56	25.6544	1	2	1	1	2	1	1	1	1	0	0	0	4	1	0	0	78	50	1	0	1	1	0	0	1	0	0	0	360	7	0	0	0	0	0	0	0	0	0	0	0	365	0	365	0	365
118	2	57	23.8751	1	1	1	2	1	1	1	1	1	0	0	0	4	1	0	1	78	47	1	0	1	1	0	0	0	0	0	0	600	7	0	0	0	0	0	0	0	0	0	0	0	365	0	365	0	365
119	1	55	26.4236	1	2	2	2	2	2	1	1	1	0	0	0	4	1	0	0	78	54	1	1	1	1	0	1	0	0	0	0	900	12	0	0	0	0	0	1	0	0	0	1	0	365	0	365	0	365
120	1	64	26.079	1	2	2	1	2	1	1	1	1	0	1	0	4	1	0	0	78	66	1	0	1	1	0	1	0	0	0	0	600	8	0	0	0	0	0	0	0	0	0	0	0	365	0	365	0	365
121	1	56	29.0318	1	1	1	1	1	1	1	1	1	0	0	0	1	1	0	0	78	62	1	0	1	1	0	1	0	0	0	0	1050	8	1	0	0	0	0	0	0	0	0	1	0	365	0	365	0	365
122	1	56	26.2985	1	1	2	1	1	1	1	1	1	0	0	0	1	1	0	0	78	63	1	1	1	1	0	0	1	0	0	0	600	7	0	0	0	0	0	0	0	0	0	0	0	365	0	365	0	365
123	2	56	26.5021	1	1	1	1	1	1	1	1	1	0	0	0	1	1	0	0	78	53	1	1	1	1	0	0	1	0	0	0	600	7	0	0	0	0	0	0	0	0	0	0	0	365	0	365	0	365
124	1	56	25.4028	1	2	2	1	2	1	1	1	1	0	0	0	1	1	0	0	78	55	0	0	1	1	0	0	1	0	1	0	450	11	0	0	0	0	0	0	0	0	0	0	0	365	0	365	0	365
125	1	55	23.4075	2	1	2	1	2	1	1	1	1	0	0	0	4	1	0	0	78	61	1	0	1	1	0	0	0	0	0	0	600	10	0	0	0	0	0	0	0	0	0	0	0	365	0	365	0	365
126	2	63	24.974	1	1	1	2	1	1	1	1	1	0	0	0	3	1	0	0	78	48	1	0	1	1	0	1	1	0	0	0	600	7	0	0	0	0	0	0	0	0	0	0	0	365	0	365	0	365
127	1	56	24.4473	1	1	2	2	1	1	1	1	1	0	0	0	1	1	0	0	78	50	0	0	1	1	0	0	0	0	0	0	300	8	0	0	0	0	0	0	0	0	0	0	0	365	0	365	0	365
128	1	56	24.9135	1	2	2	2	2	1	1	1	1	0	0	0	4	1	0	0	78	46	1	1	1	1	0	1	0	0	0	0	840	7	0	0	0	0	0	0	0	0	0	0	0	365	0	365	0	365
129	1	56	24.539	1	1	1	2	1	1	1	1	1	0	0	0	4	1	0	0	78	45	1	0	1	1	0	1	1	0	0	0	600	7	1	0	0	0	0	0	0	0	0	0	0	365	0	365	0	365
130	1	56	24.977	1	2	1	2	2	1	1	1	1	0	0	0	4	1	0	0	78	45	1	1	1	1	0	0	1	0	0	0	600	7	0	0	0	0	0	0	0	0	0	0	0	365	0	365	0	365
131	2	56	30.0215	1	1	1	2	1	1	1	1	1	0	0	0	3	1	0	0	78	45	1	0	1	1	0	0	1	0	0	0	600	7	0	0	0	0	0	0	0	0	0	0	0	365	0	365	0	365
132	1	56	25.3906	2	1	1	1	2	1	1	1	1	0	0	0	4	1	0	0	78	50	1	0	1	1	0	0	0	0	0	0	900	10	0	0	0	0	0	0	0	0	0	0	0	365	0	365	0	365
133	2	56	24.1633	2	1	2	2	1	1	1	1	1	0	0	0	4	1	0	0	78	46	1	1	1	1	0	0	1	0	1	0	6300	7	0	0	0	0	0	0	0	0	0	0	0	365	0	365	0	365
134	1	56	28.2284	1	2	2	1	2	1	1	1	1	0	0	0	4	1	0	0	78	43	0	0	1	1	0	0	0	0	0	0	1200	11	0	0	0	0	0	0	0	0	1	0	0	365	0	365	0	365
135	1	56	27.31	1	2	2	2	2	1	1	1	1	0	0	0	4	1	0	0	78	53	1	0	1	1	0	0	0	0	0	0	600	7	0	0	0	0	0	0	0	0	0	0	0	365	0	365	1	4
136	2	56	20.2395	1	1	2	2	1	1	1	1	1	0	0	0	4	1	0	0	78	52	1	0	1	1	0	0	1	0	0	1	600	28	0	0	1	0	0	1	0	0	0	1	0	365	0	365	0	365
137	2	56	28.3987	1	2	1	2	2	1	1	1	1	0	0	0	1	1	0	0	78	47	1	0	1	1	0	0	0	0	0	0	500	7	0	0	0	0	0	0	0	0	0	0	0	365	0	365	0	365
138	2	56	32.4622	1	1	1	2	2	1	1	1	1	1	0	0	1	1	0	0	78	42	0	0	1	1	0	0	1	0	0	0	900	7	0	0	0	0	0	0	0	0	0	0	0	365	0	365	0	365
139	1	57	23.8895	2	2	1	2	2	1	1	1	1	0	0	0	1	1	0	0	78	49	1	1	1	1	0	1	1	0	0	0	900	14	0	0	0	0	0	0	0	0	0	0	0	365	0	365	0	365
140	1	55	24.4352	2	1	2	2	1	1	1	1	1	0	0	0	1	1	0	1	78	45	1	1	1	1	0	0	1	0	0	0	600	10	0	0	0	0	0	0	0	0	0	0	0	365	0	365	0	365
141	1	56	24.4473	1	2	1	1	2	1	1	1	1	0	0	0	1	1	0	0	78	44	1	0	1	1	0	1	0	0	0	0	1050	8	0	0	0	0	0	0	0	0	0	0	0	365	0	365	0	365
142	1	53	25.9107	1	2	1	2	2	1	1	1	1	0	0	0	1	1	0	0	78	51	1	0	1	1	0	1	1	0	0	0	900	7	1	0	0	0	0	0	0	1	0	1	0	365	0	365	0	365
143	1	56	23.6614	1	1	1	2	2	1	1	1	1	0	0	0	1	1	0	0	78	46	1	0	1	1	0	0	0	0	0	0	600	7	0	0	0	0	0	0	0	0	0	0	0	365	0	365	0	365
144	1	49	25.0399	2	1	1	2	1	1	1	1	1	0	0	0	1	1	0	0	78	46	1	0	1	1	0	0	0	0	0	0	600	7	0	0	0	0	0	0	0	0	0	0	0	365	0	365	0	365
145	1	48	23.939	1	1	2	2	1	1	1	1	1	0	0	0	1	1	0	0	78	49	0	0	1	1	0	0	0	0	0	0	450	7	0	0	0	0	0	0	0	0	0	0	0	365	0	365	0	365
146	1	46	25.9516	1	1	1	1	1	1	1	1	1	0	0	0	1	1	0	0	78	45	1	0	1	1	0	0	0	0	0	0	600	7	0	0	0	0	0	0	0	0	0	0	0	365	0	365	0	365
147	1	49	27.7447	1	2	2	1	2	1	1	1	1	0	0	0	1	1	0	0	78	56	1	0	1	1	0	0	0	0	0	0	600	7	0	0	0	0	0	0	0	0	0	0	0	365	0	365	0	365
148	1	56	27.3909	1	2	2	2	2	1	1	1	1	1	0	0	1	1	0	0	78	55	1	1	1	1	0	1	0	0	0	0	600	24	0	0	0	0	0	0	0	0	0	0	0	365	0	365	0	365
149	1	59	27.7767	1	1	2	1	1	1	1	1	1	0	0	0	4	1	0	0	78	48	0	0	1	1	0	1	1	0	0	0	600	7	0	0	0	0	0	0	0	0	0	0	0	365	1	214	0	365
150	1	61	27.0169	1	1	2	1	1	1	1	1	1	0	0	0	1	1	0	0	78	45	1	1	1	1	0	0	0	0	0	0	600	8	0	0	0	0	0	0	0	0	0	1	0	365	0	365	1	6
151	2	66	24.2439	1	2	1	2	2	1	1	1	1	0	0	0	4	1	0	0	78	45	1	0	1	1	0	0	0	0	0	0	540	10	0	0	0	0	0	0	0	0	0	0	0	365	1	234	0	365
152	1	53	28.0102	1	2	1	2	2	1	1	1	1	0	1	0	1	1	0	0	78	44	1	0	1	1	0	0	0	0	0	0	450	20	0	0	0	0	0	0	0	0	0	0	0	365	0	365	0	365
153	1	60	24.3827	1	1	1	2	1	1	1	1	1	0	0	0	3	1	0	0	78	52	1	0	1	1	0	0	0	0	0	0	500	7	0	0	0	0	0	0	0	0	0	0	0	365	0	365	0	365
154	1	57	21.2183	1	2	2	1	2	1	1	1	1	0	0	0	1	1	0	0	78	43	0	0	1	1	0	0	0	0	0	0	600	7	0	0	0	0	0	0	0	0	0	0	0	365	0	365	0	365
155	1	54	23.6614	1	1	1	2	1	1	1	1	1	0	0	0	3	1	0	0	78	51	1	0	1	1	0	0	0	0	0	0	600	6	1	0	0	0	0	0	0	0	0	0	0	365	0	365	0	365
156	1	56	28.9979	1	2	2	2	2	1	1	1	1	0	0	0	1	1	0	0	78	57	1	1	1	1	0	1	0	1	0	0	600	13	0	0	0	0	0	0	0	0	0	0	0	365	0	365	0	365
157	1	56	22.2656	1	1	1	2	1	1	1	1	1	0	1	0	1	1	0	0	52	49	1	0	1	1	0	1	0	0	0	1	1500	7	0	0	0	0	0	0	0	0	0	0	0	365	0	365	0	365
158	1	56	23.1834	1	1	1	2	1	1	1	1	1	1	0	0	4	1	0	0	72	50	1	0	1	1	0	1	0	0	0	0	450	7	0	0	0	0	0	0	0	0	0	0	0	365	0	365	0	365
159	2	58	28.764	1	1	2	2	2	1	1	1	1	0	0	1	4	1	0	0	65	48	1	1	1	1	0	0	1	0	0	0	600	9	0	0	0	0	0	0	0	0	0	0	0	365	0	365	0	365
160	2	56	25.1039	1	1	2	2	1	1	1	1	1	0	0	1	1	1	1	1	55	52	1	0	1	1	0	1	1	0	0	0	600	7	0	0	0	0	0	0	0	0	0	0	0	365	0	365	0	365
161	1	56	23.939	1	2	1	2	2	1	1	1	1	0	0	1	3	1	0	1	62	46	1	0	1	1	0	1	0	0	0	0	300	7	0	0	0	0	0	0	0	0	0	0	0	365	0	365	0	365
162	1	56	27.5873	1	2	1	1	2	1	1	1	1	0	0	1	1	1	0	0	62	48	1	1	1	1	0	0	1	0	0	0	750	7	0	0	0	0	0	0	0	0	0	0	0	365	0	365	0	365
163	1	56	22.9481	1	1	2	2	1	1	1	1	1	1	0	1	1	1	0	0	59	45	1	0	1	1	0	1	1	0	0	0	600	7	0	0	0	0	0	0	0	0	0	0	0	365	0	365	0	365
164	2	56	23.1473	1	1	1	2	2	1	1	1	1	0	0	1	4	1	0	0	68	45	0	0	1	1	0	0	0	0	0	0	600	6	0	0	0	0	0	0	0	0	0	0	0	365	0	365	0	365
165	1	56	24.4473	1	1	2	1	1	1	1	1	1	0	0	1	4	1	0	0	66	48	1	0	1	1	0	1	0	0	0	0	600	6	0	0	0	0	0	0	0	0	0	0	0	365	0	365	0	365
166	1	56	26.1012	2	2	1	2	2	1	1	1	1	0	0	1	4	1	0	0	71	53	0	0	1	1	0	0	1	0	0	0	600	17	1	0	1	0	0	0	0	0	0	1	0	365	0	365	0	365
167	2	56	23.4375	1	1	2	1	1	1	1	1	1	0	0	1	1	1	0	0	57	42	1	1	1	1	0	0	1	0	0	0	900	8	0	0	0	0	0	0	0	0	0	0	0	365	0	365	0	365
168	1	56	24.4418	1	1	1	2	2	1	1	1	1	0	0	1	3	1	0	0	65	52	1	0	1	1	0	1	0	0	0	0	600	7	0	0	0	0	0	0	0	0	0	0	0	365	0	365	0	365
169	1	56	26.9274	1	2	1	2	2	1	1	1	1	0	0	1	3	1	0	0	65	55	1	0	1	1	0	1	1	0	0	0	750	12	0	0	0	0	0	0	0	0	0	1	0	365	0	365	0	365
170	1	56	25.7657	1	1	2	1	1	1	1	1	1	0	0	1	1	1	0	0	61	49	1	0	1	1	0	0	0	0	0	0	0	7	0	0	0	0	0	0	0	0	0	0	0	365	0	365	0	365
171	1	56	21.551	2	2	1	2	2	1	1	1	1	0	0	1	1	1	0	0	46	62	1	1	1	1	0	1	0	0	0	0	900	6	0	0	0	0	0	0	0	0	0	0	0	365	0	365	0	365
172	1	51	25.2595	2	1	1	1	1	1	1	1	1	0	0	1	4	1	0	0	59	45	1	0	1	1	0	1	0	0	0	0	600	7	0	0	0	0	0	0	0	0	0	0	0	365	0	365	0	365
173	1	56	20.202	1	2	1	2	2	1	1	1	1	0	0	1	1	1	0	0	42	57	1	1	1	1	0	1	0	0	0	0	600	7	0	0	0	0	0	0	0	0	0	0	0	365	0	365	0	365
174	1	56	28.7201	1	2	1	2	2	1	1	1	1	0	0	1	1	1	0	0	59	47	1	0	1	1	0	0	0	0	0	0	360	7	0	0	0	0	0	0	0	0	0	0	0	365	0	365	0	365
175	1	56	27.7778	1	2	2	1	2	1	1	1	1	0	0	1	1	1	0	0	52	62	1	1	1	1	0	0	1	0	0	0	600	6	0	0	0	0	0	0	0	0	0	0	0	365	0	365	0	365
176	1	56	24.4898	2	2	1	1	2	1	1	1	1	0	0	1	4	1	0	1	48	60	0	0	1	1	0	1	1	0	0	0	375	9	0	0	0	0	0	0	0	0	0	0	0	365	0	365	0	365
177	1	56	27.7323	1	2	2	2	2	1	1	1	1	0	0	1	1	1	0	0	57	50	0	0	1	1	0	0	1	0	0	0	750	6	0	0	0	0	0	0	0	0	0	0	0	365	0	365	0	365
178	1	56	31.6032	1	2	1	2	2	1	1	1	1	0	0	1	4	1	0	0	40	69	1	0	1	1	0	0	1	0	0	0	600	6	0	0	0	0	0	0	0	0	0	0	0	365	0	365	0	365
179	1	56	22.5306	2	1	2	2	2	1	1	1	1	0	0	1	1	1	0	0	52	54	1	0	1	1	0	0	0	0	0	0	600	9	0	0	0	0	0	0	0	0	0	0	0	365	0	365	0	365
180	1	56	25.1486	1	2	1	1	2	1	1	1	1	0	0	1	1	1	0	0	48	63	1	0	1	1	0	0	1	0	0	0	600	6	0	0	0	0	0	0	0	0	0	0	0	365	0	365	0	365
181	1	47	28.7197	1	2	2	2	2	1	1	1	1	0	0	1	4	1	0	0	50	55	1	0	1	1	0	0	0	0	0	0	600	8	0	0	0	0	0	0	0	0	0	0	0	365	0	365	0	365
182	1	58	31.0204	1	2	1	1	2	1	1	1	1	0	0	1	4	1	0	0	53	59	1	0	1	1	0	0	0	0	0	0	600	7	1	0	0	0	0	0	0	0	0	0	0	365	0	365	0	365
183	1	57	25.9701	1	1	1	1	1	1	1	1	1	0	0	1	4	1	0	0	59	47	1	0	1	1	0	0	0	0	0	0	600	7	0	0	0	0	0	0	0	0	0	0	0	365	0	365	0	365
184	1	49	29.3848	1	1	2	2	1	1	1	1	1	0	0	1	3	1	0	0	58	54	1	1	1	1	0	0	0	0	0	0	600	7	0	0	0	0	0	0	0	0	0	0	0	365	0	365	0	365
185	1	59	25.2092	1	1	2	2	1	1	1	1	1	0	0	1	4	1	0	0	48	44	1	1	1	1	0	0	1	0	0	0	600	12	0	0	0	0	0	0	0	0	0	0	0	365	0	365	0	365
186	1	67	27.0641	1	1	1	2	2	2	1	1	2	0	0	1	4	1	0	0	59	49	1	0	1	1	0	1	1	0	0	0	600	7	0	0	0	0	0	0	0	0	0	0	0	365	0	365	0	365
187	1	62	26.3958	1	2	1	1	2	1	1	1	1	0	0	1	4	1	0	0	62	40	1	1	1	1	0	0	0	0	0	0	0	7	0	0	0	0	0	0	0	0	0	0	0	365	0	365	0	365
188	1	56	27.3797	2	2	1	2	2	1	1	1	1	0	0	1	4	1	0	1	78	56	1	0	1	1	0	1	1	0	0	0	600	11	0	0	0	0	0	0	0	0	0	0	0	365	0	365	0	365
189	1	45	30.1103	1	2	2	2	2	1	1	1	1	0	0	1	4	1	0	0	78	49	1	0	1	1	0	0	1	0	0	0	900	6	0	0	0	0	0	0	0	0	0	0	0	365	0	365	0	365
190	1	57	23.939	1	2	1	2	2	1	1	1	1	0	0	1	3	1	0	0	78	52	1	0	1	1	0	0	0	0	0	0	600	7	0	0	0	0	0	0	0	0	0	0	0	365	0	365	0	365
191	1	61	32.4622	1	2	1	1	2	1	1	1	1	0	0	1	4	1	0	0	78	48	0	0	1	1	0	0	1	0	0	0	690	8	0	0	0	0	0	0	0	0	0	0	0	365	0	365	0	365
192	1	58	23.8751	1	2	2	2	2	1	1	1	1	0	0	1	3	1	0	0	78	52	0	0	1	1	0	1	0	0	0	0	600	7	0	0	0	0	0	0	0	0	0	0	0	365	0	365	0	365
193	1	62	27.5482	2	2	1	2	2	1	1	1	1	0	0	1	4	1	0	0	78	52	1	1	1	1	0	0	0	0	0	0	600	7	0	0	0	0	0	0	0	0	0	0	0	365	0	365	1	2
194	1	75	25.5937	1	2	1	2	2	1	1	1	1	0	0	1	1	1	0	0	78	48	1	0	1	1	0	0	0	0	0	0	750	61	0	0	0	1	0	1	1	0	0	1	1	4	0	365	0	365
195	1	67	27.0842	1	1	1	2	1	1	1	1	1	0	0	1	4	1	0	0	78	58	1	1	1	1	0	0	1	0	0	1	1800	7	1	0	0	0	0	0	0	0	0	0	0	365	0	365	0	365
196	1	70	26.1224	1	1	1	2	2	1	1	1	1	0	0	1	4	1	0	0	78	48	1	0	1	1	0	0	1	0	0	0	600	10	0	0	0	0	0	0	0	0	0	0	0	365	0	365	0	365
197	1	65	28.2284	2	1	1	2	2	1	1	1	1	0	0	1	3	1	0	0	78	52	1	1	1	1	0	1	0	0	0	0	600	7	0	0	0	0	0	0	0	0	0	0	0	365	0	365	0	365
198	1	48	22.9854	1	1	2	2	1	1	1	1	1	0	0	1	4	1	0	0	78	48	1	0	1	1	0	1	0	0	0	0	600	7	0	0	0	0	0	0	0	0	0	0	0	365	0	365	0	365
199	1	63	21.4533	2	2	2	2	2	1	1	1	1	0	0	1	4	1	0	0	78	48	1	0	1	1	0	1	0	0	0	0	600	7	0	0	0	0	0	0	0	0	0	0	0	365	0	365	0	365
200	1	48	24.6965	1	1	1	2	1	1	1	1	1	0	0	1	3	1	0	0	78	40	1	0	1	1	0	1	0	0	0	0	750	14	0	0	0	0	0	0	0	0	0	0	0	365	0	365	0	365
201	1	64	24.6755	2	2	1	1	2	1	1	1	1	0	0	1	4	1	0	0	78	54	1	1	1	1	0	0	0	0	0	0	600	7	0	0	0	0	0	0	0	0	0	0	0	365	0	365	0	365
202	1	62	24.3375	1	2	1	2	2	1	1	1	1	0	1	1	4	1	0	0	78	44	1	1	1	1	0	1	1	0	0	0	600	7	0	0	0	0	0	0	0	0	0	0	0	365	0	365	0	365
203	1	65	27.8852	1	1	2	1	2	1	1	1	1	0	0	1	4	1	0	0	78	55	1	0	1	1	0	0	0	0	0	0	600	10	0	0	1	0	0	0	0	0	0	1	0	365	0	365	0	365
204	1	68	26.8386	2	2	1	2	2	1	1	1	1	0	0	1	4	1	0	0	78	44	0	0	1	1	0	0	0	0	0	0	600	8	0	0	0	0	0	0	0	0	0	0	0	365	0	365	0	365
205	2	73	26.0375	1	2	2	2	2	1	1	1	1	0	0	1	4	1	0	0	78	38	1	0	1	1	0	0	0	0	0	0	600	8	0	0	0	0	0	0	0	0	0	0	0	365	0	365	0	365
206	1	72	24.093	2	2	2	2	2	1	1	1	1	1	1	1	3	1	0	0	78	47	1	1	1	1	0	1	0	0	0	0	1050	7	0	0	0	0	0	0	0	0	0	0	0	365	0	365	0	365
207	2	57	25.8065	1	1	1	1	1	1	1	1	1	0	0	1	1	1	0	1	78	50	0	0	2	1	0	0	1	0	0	0	600	5	0	0	0	0	0	0	0	0	0	0	0	365	0	365	0	365
208	1	74	21.2245	1	2	2	2	2	1	1	1	1	0	0	1	4	1	0	0	78	54	1	0	1	1	0	0	0	0	0	0	600	4	1	0	1	0	0	0	0	0	0	1	0	365	0	365	0	365
209	1	82	22.3863	1	1	2	1	1	1	1	1	1	0	0	1	4	1	0	0	78	59	1	0	1	1	0	0	0	0	0	0	600	7	0	0	0	0	0	0	0	0	0	0	0	365	0	365	0	365
210	1	56	25.3515	2	1	1	2	1	1	1	1	1	0	0	1	4	1	0	0	78	63	1	0	2	1	0	1	1	0	0	0	450	9	1	0	0	0	0	0	0	0	0	0	0	365	0	365	0	365
211	2	66	23.5294	1	2	2	2	2	1	1	1	1	0	0	1	1	1	0	0	78	51	1	1	1	1	0	0	0	0	0	0	600	7	0	0	0	0	0	0	0	0	0	0	0	365	0	365	0	365
212	1	57	30.7958	2	1	1	1	1	1	1	1	1	0	0	1	4	1	0	0	78	51	1	0	1	1	0	0	0	0	0	0	300	6	0	0	0	0	0	0	0	0	0	0	0	365	0	365	0	365
213	1	58	25.4694	1	2	1	2	2	1	1	1	1	0	0	1	1	1	0	0	78	52	1	0	1	1	0	0	1	0	0	0	600	8	0	0	0	0	0	0	0	0	0	0	0	365	0	365	0	365
214	1	75	18.1252	1	2	1	1	2	1	1	1	1	0	0	1	1	1	0	0	78	72	0	0	1	1	0	1	1	0	0	0	600	9	0	0	0	0	0	0	0	0	0	0	0	365	0	365	0	365
215	2	70	23.0469	1	2	2	2	2	1	1	1	2	0	0	1	1	1	0	1	78	44	1	0	1	1	0	1	1	0	1	0	900	0	0	0	0	0	0	0	1	0	0	1	0	365	0	365	0	365
216	1	59	25.2826	1	1	1	1	1	1	1	1	1	0	0	1	4	1	0	0	78	56	1	1	1	1	0	0	1	0	0	1	600	7	0	0	0	0	0	0	0	0	0	0	0	365	0	365	0	365
217	1	63	28.4005	1	1	1	2	2	1	1	1	1	0	0	1	4	1	0	0	78	42	1	0	1	1	0	0	0	0	0	0	600	7	0	0	0	0	0	0	0	0	0	0	0	365	0	365	0	365
218	1	66	23.9869	1	2	2	2	2	1	1	1	1	0	0	1	4	1	0	0	78	43	0	0	1	1	0	1	0	0	0	0	450	7	0	0	0	0	0	0	0	0	0	0	0	365	0	365	0	365
219	2	68	28.7201	1	2	1	2	2	1	1	1	1	0	0	1	4	1	0	0	78	48	1	1	1	1	0	1	1	0	0	0	0	7	0	0	0	0	0	0	0	0	0	0	0	365	0	365	0	365
220	1	61	21.8792	1	2	1	2	2	1	1	1	1	0	0	1	4	1	0	0	78	41	1	1	1	1	0	1	0	0	0	0	600	8	0	0	0	0	0	0	0	0	0	0	0	365	0	365	0	365
221	2	72	25.7778	1	1	2	2	2	1	1	1	1	0	0	1	4	1	0	0	78	46	1	0	1	1	0	1	1	0	0	0	600	12	0	0	0	0	0	0	0	0	0	0	0	365	0	365	0	365
222	1	55	25.2595	1	1	2	2	1	1	1	1	1	0	0	1	4	1	0	0	78	58	1	0	1	1	0	1	1	0	0	0	600	8	0	0	0	0	0	0	0	0	0	0	0	365	0	365	0	365
223	1	73	25.6896	1	1	1	2	2	1	1	1	1	0	0	1	4	1	0	0	78	54	1	0	1	1	0	1	0	1	0	0	750	7	0	0	0	0	0	0	0	0	1	0	0	365	0	365	0	365
224	1	65	27.2173	2	2	2	2	2	1	1	1	1	0	0	1	4	1	0	0	78	51	0	0	1	1	0	0	1	0	0	0	900	6	1	0	0	0	0	0	0	0	0	0	0	365	0	365	0	365
225	2	68	16.6933	1	1	2	2	1	1	1	1	1	0	0	1	4	1	0	1	78	54	1	0	1	1	0	1	1	0	1	0	0	12	0	0	0	0	0	0	0	0	0	0	0	365	0	365	0	365
226	1	45	22.4913	1	2	1	2	2	1	1	1	1	0	0	1	3	1	0	0	78	57	1	1	1	1	0	0	1	0	0	0	600	0	0	0	1	0	0	0	0	0	0	1	0	365	0	365	0	365
227	1	75	24.7475	1	2	1	1	2	1	1	1	1	0	1	1	4	1	0	0	78	59	1	0	1	1	0	1	1	0	0	0	750	20	1	0	0	0	0	0	0	0	0	1	0	365	0	365	0	365
228	1	60	24.1672	2	2	1	2	2	1	1	1	1	0	0	1	4	1	0	0	60	43	1	1	1	1	0	1	0	0	0	0	600	6	0	0	0	0	0	0	0	0	0	0	0	365	0	365	0	365
229	2	59	31.25	1	2	1	2	2	1	1	1	1	0	0	1	1	1	0	0	78	42	1	0	1	1	0	0	0	0	0	0	600	7	0	0	0	0	0	0	0	0	0	0	0	365	0	365	0	365
230	2	62	25.1657	1	1	1	2	1	1	2	1	1	0	0	1	1	1	0	1	55	45	0	0	1	1	0	1	1	0	0	0	600	7	0	0	0	0	0	0	0	0	0	0	0	365	0	365	0	365
231	2	72	25.7778	1	2	2	2	2	1	1	1	1	0	0	0	4	1	0	0	64	46	1	1	1	1	0	1	1	0	0	0	600	12	0	0	0	0	0	0	0	0	0	0	0	365	0	365	0	365
232	1	61	20.2066	1	1	1	2	2	1	1	1	1	0	0	0	1	1	0	0	42	57	1	0	1	1	0	1	0	0	0	0	600	7	0	0	0	0	0	0	0	0	0	0	0	365	0	365	0	365
233	1	72	33.3208	1	2	1	1	2	1	1	1	1	1	0	1	1	1	0	0	70	46	1	0	1	1	0	0	0	0	0	0	450	17	0	0	0	0	0	0	0	0	0	0	0	365	0	365	0	365
234	1	72	25.26	2	2	1	1	2	1	1	2	1	0	1	1	1	1	0	0	62	49	1	1	1	1	0	0	1	0	0	0	600	9	0	0	0	0	0	0	0	0	0	0	0	365	0	365	0	365
235	1	74	26.4776	1	2	2	2	2	1	1	1	1	0	0	1	1	1	0	0	63	53	0	0	1	1	0	0	0	0	0	0	600	14	0	0	0	0	0	0	0	0	0	0	0	365	0	365	0	365
236	1	55	22.2298	2	2	1	2	2	1	1	1	1	0	0	1	1	1	0	0	64	47	1	1	1	1	0	0	1	0	0	0	600	7	0	0	0	0	0	0	0	0	0	0	0	365	0	365	0	365
237	1	57	25.9776	1	2	1	1	2	1	1	1	1	0	0	0	4	1	0	0	59	47	1	0	1	1	0	0	0	0	0	0	600	7	0	0	0	0	0	0	0	0	0	0	0	365	0	365	0	365
238	1	43	28	1	2	2	2	2	1	1	1	1	0	0	1	4	1	0	0	60	43	1	0	1	1	0	0	1	0	0	0	450	12	0	0	0	0	0	0	0	0	0	0	0	365	0	365	0	365
239	1	69	25.2858	1	1	1	1	1	1	1	1	1	0	0	0	4	1	0	0	61	45	1	0	1	1	0	0	1	0	0	1	600	7	0	0	0	0	0	0	0	0	0	0	0	365	0	365	0	365
240	1	61	21.8788	1	1	1	2	2	1	1	1	1	0	0	0	4	1	0	0	59	41	1	0	1	1	0	1	0	0	0	0	600	8	0	0	0	0	0	0	0	0	0	0	0	365	0	365	0	365
241	1	64	26.0777	1	2	1	2	2	1	1	1	1	0	1	1	4	1	0	0	56	45	1	1	1	1	0	0	0	0	0	0	600	8	1	0	0	0	0	0	0	0	0	0	0	365	0	365	0	365
242	1	55	20.3245	1	1	1	1	1	1	1	1	1	0	0	1	1	1	0	1	52	51	0	0	1	1	0	0	1	0	0	0	660	7	0	0	0	0	0	0	0	0	0	0	0	365	0	365	0	365
243	1	54	23.6787	1	1	1	1	1	1	1	1	1	0	0	1	3	1	0	0	58	51	1	0	1	1	0	0	0	0	0	0	600	6	0	0	0	0	0	0	0	0	0	0	0	365	0	365	0	365
244	1	71	24.2176	1	2	2	2	2	1	1	1	1	0	0	1	1	1	0	0	67	51	1	0	1	1	0	0	0	0	0	0	100	80	0	0	0	0	0	1	0	0	0	1	0	365	0	365	1	56
245	2	68	24.0377	1	2	2	2	2	1	1	1	1	0	1	1	1	1	0	0	62	50	0	0	1	1	0	0	0	0	0	0	600	12	0	0	0	0	0	0	0	0	0	0	0	365	0	365	0	365
246	1	59	24.17	1	1	1	1	1	1	1	1	1	0	0	1	1	1	0	0	78	49	1	0	1	1	0	0	0	0	0	0	750	5	0	0	0	0	0	0	0	0	0	0	0	365	0	365	0	365
247	1	53	23.3848	1	1	1	2	2	1	1	1	1	0	0	1	4	1	0	0	60	48	1	1	1	1	0	1	0	0	0	0	750	8	0	0	0	0	0	0	0	0	0	0	0	365	0	365	0	365
248	1	63	30.0719	1	1	1	1	1	1	1	1	1	0	1	1	1	1	0	0	51	73	1	1	1	1	0	0	1	0	0	0	600	7	0	0	0	0	0	0	0	0	0	0	0	365	0	365	0	365
249	1	76	22.9887	1	2	1	2	2	1	1	1	1	0	0	1	1	1	0	0	69	45	1	0	1	1	0	0	1	0	0	0	900	7	0	0	0	0	0	0	0	0	0	0	0	365	0	365	0	365
250	2	70	29.9038	1	2	1	2	2	1	1	1	1	0	0	1	4	1	0	0	68	49	1	0	1	1	0	0	1	0	0	0	600	10	0	0	0	0	0	0	0	0	0	0	0	365	0	365	0	365
251	1	54	27.5179	1	2	1	1	2	1	1	1	1	0	0	1	1	1	0	0	78	43	1	1	1	1	0	1	0	0	0	0	900	6	0	0	0	0	0	0	0	0	0	0	0	365	0	365	0	365
252	1	69	24.4769	1	2	2	1	2	1	1	1	1	0	0	1	1	1	0	0	61	44	1	0	1	1	0	1	0	0	0	0	1050	8	0	0	0	0	0	0	0	0	0	0	0	365	0	365	0	365
253	1	59	25.0377	1	1	2	2	1	1	1	1	1	0	0	1	1	1	0	0	60	48	1	1	1	1	0	0	0	0	0	0	600	7	0	0	0	0	0	0	0	0	0	0	0	365	0	365	0	365
254	2	75	19.2336	1	1	1	2	2	1	1	1	2	0	0	1	1	1	0	0	68	43	1	0	1	1	0	1	1	0	0	0	600	10	0	0	0	0	0	0	0	0	0	0	0	365	0	365	0	365
255	1	51	23.6669	1	2	1	2	2	1	1	1	1	0	0	1	1	1	0	0	69	46	1	0	1	1	0	0	0	0	0	0	600	7	1	0	0	0	0	0	0	0	0	0	0	365	0	365	0	365
256	1	54	21.5769	1	2	2	1	2	1	1	1	1	0	0	0	4	1	0	0	45	45	0	0	1	1	0	0	0	0	0	0	600	4	1	0	1	0	0	0	0	0	0	1	0	365	0	365	0	365
257	1	48	29.7446	2	2	1	2	2	1	1	1	1	0	0	1	1	1	0	0	59	65	1	0	1	1	0	0	1	0	0	0	600	13	0	0	0	0	0	0	0	0	0	0	0	365	0	365	0	365
258	1	58	25.4698	1	1	1	2	2	1	1	1	1	0	0	0	1	1	0	0	65	45	0	0	1	1	0	0	1	0	0	0	600	8	0	0	0	0	0	0	0	0	0	0	0	365	0	365	0	365
259	2	73	27.4714	1	2	1	2	2	1	1	1	1	0	1	1	1	1	0	0	68	49	1	0	1	1	0	1	0	0	0	0	260	6	0	0	0	0	0	0	0	0	0	0	0	365	0	365	0	365
260	1	55	24.4676	2	1	1	1	1	1	1	1	1	0	0	1	1	1	0	1	33	84	1	1	1	1	0	0	1	0	0	0	600	10	0	0	0	0	0	0	0	0	0	0	0	365	0	365	0	365
261	1	68	23.8752	1	1	1	2	1	1	1	1	1	0	0	0	3	1	0	0	58	45	1	0	1	1	0	1	0	0	0	0	600	7	0	0	0	0	0	0	0	0	0	0	0	365	0	365	0	365
262	1	65	24.279	1	1	1	2	1	1	1	1	1	1	0	1	1	1	0	0	78	50	1	1	1	1	0	0	0	0	0	0	600	7	1	0	0	0	0	0	0	0	0	1	0	365	0	365	0	365
263	2	58	22.7587	1	1	1	1	1	1	1	1	1	0	0	1	1	1	1	0	53	43	1	0	1	1	0	0	1	0	0	0	2400	13	0	0	0	0	0	0	0	0	0	0	0	365	0	365	0	365
264	1	45	20.7612	2	1	1	2	1	1	1	1	1	0	0	1	4	1	0	0	66	45	1	0	1	1	0	0	0	0	0	0	1500	7	0	0	0	0	0	0	0	0	0	0	0	365	0	365	0	365
265	1	53	26.5787	1	1	1	2	1	1	1	2	1	0	0	1	1	1	0	0	78	45	1	1	1	1	0	1	1	0	0	0	900	11	0	0	0	0	0	0	0	0	0	0	0	365	0	365	0	365
266	1	57	25.6488	1	2	2	2	2	1	1	1	1	0	0	1	1	1	0	0	62	49	1	0	1	1	0	0	1	0	0	0	600	6	0	0	0	0	0	0	0	0	0	0	0	365	0	365	0	365
267	2	61	23.1477	1	1	2	2	2	1	1	1	1	0	0	1	4	1	0	0	68	45	1	1	1	1	0	0	0	0	0	0	600	6	0	0	0	0	0	0	0	0	0	0	0	365	0	365	0	365
268	1	47	28.7177	1	2	2	1	2	1	1	1	1	0	0	0	4	1	0	0	50	45	0	0	1	1	0	0	0	0	0	0	600	8	0	0	0	0	0	0	0	0	0	0	0	365	0	365	0	365
269	1	62	24.22	2	2	2	1	2	1	1	1	1	0	0	1	1	1	0	0	62	55	1	0	1	1	0	0	1	0	0	0	600	7	0	0	0	0	0	0	0	0	0	0	0	365	0	365	0	365
270	1	66	24.1666	2	2	2	2	2	1	1	1	1	0	0	1	4	1	0	0	63	45	1	1	1	1	0	0	1	0	1	0	6300	7	0	0	0	0	0	0	0	0	0	0	0	365	0	365	0	365
271	1	49	27.7458	1	1	2	1	2	1	1	1	1	0	0	1	1	1	0	0	48	56	1	0	1	1	0	0	0	0	0	0	600	7	0	0	0	0	0	0	0	0	0	0	0	365	0	365	0	365
272	2	54	28.3958	1	2	1	2	2	1	1	1	1	0	0	1	1	1	0	0	60	47	1	0	1	1	0	0	0	0	0	0	500	7	0	0	0	0	0	0	0	0	0	0	0	365	0	365	1	1
273	2	70	23.0355	1	2	2	2	2	1	1	1	1	0	0	0	1	1	1	1	60	44	0	0	1	1	0	1	1	0	1	0	900	0	1	0	0	1	0	0	1	0	0	1	1	1	0	365	0	365
274	1	58	27.7777	1	2	2	2	2	1	1	1	1	0	0	1	1	1	0	0	67	48	1	1	1	1	0	0	0	0	0	0	1050	7	0	0	0	0	0	0	0	0	0	0	0	365	0	365	0	365
275	1	75	24.7578	1	2	1	1	2	1	1	1	1	0	1	0	4	1	0	0	43	45	1	1	1	1	0	1	1	0	0	0	750	20	1	0	0	0	0	0	0	0	0	1	0	365	0	365	0	365
276	1	67	24.4476	1	2	1	2	2	1	1	1	1	0	0	0	3	1	0	0	65	52	1	0	1	1	0	1	0	0	0	0	600	7	0	0	0	0	0	0	0	0	0	0	0	365	0	365	0	365
277	2	61	23.6128	1	1	1	1	1	1	1	1	1	0	0	1	1	1	0	1	78	52	1	1	1	1	0	0	0	0	0	0	600	7	0	0	0	0	0	0	0	0	0	0	0	365	0	365	0	365
278	1	58	25.4769	1	2	2	1	2	1	1	1	1	0	0	1	1	1	0	0	46	45	1	0	1	1	0	0	1	0	1	0	450	11	0	0	0	0	0	0	0	0	0	0	0	365	0	365	0	365
279	1	52	31.6576	1	2	1	2	2	1	1	1	1	0	0	0	4	1	0	0	40	69	1	0	1	1	0	0	1	0	0	0	600	6	0	0	0	0	0	0	0	0	0	0	0	365	0	365	0	365
280	1	60	22.2656	1	1	1	2	1	1	1	1	1	0	1	1	1	1	0	0	52	49	1	0	1	1	0	1	0	0	0	1	1500	7	0	0	0	0	0	0	0	0	0	0	0	365	0	365	0	365
281	1	57	23.9463	1	2	1	2	2	1	1	1	1	0	0	0	3	1	0	0	50	52	1	0	1	1	0	0	0	0	0	0	600	7	0	0	0	0	0	0	0	0	0	0	0	365	0	365	0	365
282	1	53	25.679	1	2	1	2	2	1	2	1	1	0	0	1	1	1	0	0	80	51	1	0	1	1	0	1	1	0	0	0	900	7	0	0	0	0	0	0	0	0	0	1	0	365	0	365	0	365
283	2	72	22.0711	1	2	2	1	2	1	1	2	1	0	1	1	4	1	0	1	65	44	0	0	1	1	0	0	0	0	0	0	600	7	0	0	0	0	0	0	0	0	0	0	0	365	0	365	0	365
284	1	62	27.5769	2	1	1	2	2	1	1	1	1	0	0	0	4	1	0	0	51	45	1	0	1	1	0	0	0	0	0	0	600	7	0	0	0	0	0	0	0	0	0	0	0	365	0	365	0	365
285	2	65	28.0689	1	2	1	2	2	1	1	1	1	0	0	1	1	1	0	0	54	52	1	1	1	1	0	1	1	0	0	0	600	7	0	0	0	0	0	0	0	0	0	0	0	365	0	365	0	365
286	1	54	25.2364	1	2	2	2	2	1	1	2	1	0	1	1	4	1	0	0	60	51	0	0	1	1	0	1	0	0	0	0	900	7	0	0	0	0	0	0	0	0	0	0	0	365	0	365	0	365
287	1	52	34.687	1	1	1	2	2	1	1	1	1	0	0	1	1	1	0	0	54	76	1	1	1	1	0	0	0	0	0	0	400	7	0	0	0	0	0	0	0	0	0	0	0	365	0	365	0	365
288	1	75	22.4917	1	2	1	2	2	1	1	1	1	0	0	0	3	1	0	0	54	45	1	1	1	1	0	0	1	0	0	0	600	0	0	0	1	1	0	0	0	1	0	1	1	41	0	365	0	365
289	2	62	28.5156	1	1	2	1	1	1	1	1	1	0	0	1	1	1	0	0	58	57	1	1	1	1	0	1	1	0	0	0	600	6	0	0	0	0	0	0	0	0	0	0	0	365	0	365	0	365
290	1	56	27.3968	1	2	2	2	2	1	1	1	1	1	0	1	1	1	0	0	61	55	1	0	1	1	0	1	0	0	0	0	600	24	0	0	0	0	0	0	0	0	0	0	0	365	0	365	0	365
291	1	68	28.41	1	2	1	2	2	1	1	2	1	0	1	1	4	1	0	0	60	49	1	0	1	1	0	1	0	0	0	0	900	8	0	0	0	0	0	0	0	0	0	0	0	365	0	365	0	365
292	2	68	22.2279	1	1	1	1	1	1	1	1	1	0	0	1	4	1	0	0	78	38	1	0	1	1	0	0	1	0	0	0	600	10	0	0	0	0	0	0	0	0	0	0	0	365	0	365	0	365
293	1	60	27.34	1	2	1	2	2	1	1	1	1	0	0	1	4	1	0	0	60	45	1	1	1	1	0	0	0	0	0	0	600	7	1	0	0	0	0	0	0	0	0	0	0	365	0	365	0	365
294	1	64	24.98	1	2	1	1	2	1	1	1	1	0	0	1	1	1	0	0	68	43	1	0	1	1	0	0	0	0	0	0	600	7	0	0	0	0	0	0	0	0	0	0	0	365	0	365	0	365
295	1	55	25.2631	1	1	2	2	1	1	1	1	1	0	0	0	4	1	0	0	50	45	1	0	1	1	0	1	1	0	0	0	600	8	0	0	0	0	0	0	0	0	0	0	0	365	0	365	0	365
296	1	44	26.7698	1	2	1	1	2	2	1	1	1	0	0	1	4	1	0	0	63	48	0	0	1	1	0	0	0	0	0	0	0	7	0	0	0	0	0	0	0	0	0	0	0	365	0	365	0	365
297	1	70	22.7777	1	1	1	1	1	1	1	1	1	0	0	1	1	1	0	0	78	44	1	0	1	1	0	1	0	0	0	0	600	7	0	0	0	0	0	0	0	0	1	0	0	365	0	365	0	365
298	1	65	23.3758	1	1	1	2	2	1	1	1	2	0	0	1	4	1	0	0	55	47	1	0	1	1	0	0	0	0	0	0	600	7	0	0	0	0	0	0	0	0	0	0	0	365	0	365	0	365
299	1	73	23.1878	1	1	1	2	1	1	1	1	1	1	0	1	4	1	0	0	72	50	1	1	1	1	0	1	0	0	0	0	450	7	0	0	0	0	0	0	0	0	0	0	0	365	0	365	0	365
300	1	53	26.2179	1	2	2	1	2	1	1	1	1	0	0	1	3	1	0	1	67	53	0	0	1	1	0	1	0	0	0	0	600	7	0	0	0	0	0	0	0	0	0	0	0	365	0	365	0	365
301	1	64	27.6876	1	2	1	2	2	1	1	1	1	0	0	1	1	1	0	0	55	50	1	0	1	1	0	0	0	0	0	0	600	7	0	0	0	0	0	0	0	0	0	0	0	365	0	365	0	365
302	1	66	25.8168	1	1	1	1	1	1	1	1	1	0	0	1	1	1	0	0	54	59	1	1	1	1	0	0	0	0	0	0	900	9	0	0	0	0	0	0	0	0	0	0	0	365	0	365	0	365
303	1	57	30.7978	2	1	1	1	1	1	1	1	1	0	0	0	4	1	0	0	64	45	1	1	1	1	0	0	0	0	0	0	300	6	0	0	0	0	0	0	0	0	0	0	0	365	0	365	0	365
304	1	69	24.1288	2	1	1	2	1	1	1	1	1	0	0	1	1	1	0	0	69	62	1	0	1	1	0	1	1	0	0	0	900	7	0	0	0	0	0	0	0	0	0	0	0	365	0	365	0	365
305	2	70	22.9576	1	2	1	1	2	1	1	1	1	0	0	1	1	1	0	0	75	46	1	0	1	1	0	1	1	0	0	0	900	6	0	0	0	0	0	0	0	0	0	0	0	365	0	365	0	365
306	1	55	23.7679	2	2	2	1	2	1	1	1	1	0	0	1	4	1	0	0	53	45	0	0	1	1	0	0	0	0	0	0	600	10	0	0	0	0	0	0	0	0	0	0	0	365	0	365	0	365
307	1	51	25.2569	2	1	1	2	1	1	1	1	1	0	0	0	4	1	0	0	59	45	1	1	1	1	0	1	0	0	0	0	600	7	0	0	0	0	0	0	0	0	0	0	0	365	0	365	0	365
308	1	54	28.7577	1	2	1	2	2	1	1	1	1	0	0	1	1	1	0	0	78	51	1	0	1	1	0	0	1	0	0	0	450	7	0	0	0	0	0	0	0	0	0	0	0	365	0	365	0	365
309	1	65	26.1018	2	1	1	2	1	1	1	1	1	0	0	0	4	1	0	0	71	53	1	0	1	1	0	0	1	0	0	0	600	17	0	0	1	0	0	0	0	1	0	1	0	365	0	365	0	365
310	1	65	27.2477	2	2	2	2	2	2	1	1	1	0	0	0	4	1	0	0	55	45	1	0	1	1	0	0	1	0	0	0	900	6	0	0	0	0	0	0	0	0	0	0	0	365	0	365	0	365
311	1	58	25.6077	1	1	2	2	1	1	1	1	1	0	1	1	1	1	0	0	64	51	1	0	1	1	0	0	1	0	0	0	600	8	1	0	0	0	0	0	0	0	0	0	0	365	0	365	0	365
312	1	59	25.2078	1	1	2	2	1	1	1	1	1	0	0	0	4	1	0	0	48	44	0	0	1	1	0	0	1	0	0	0	600	12	0	0	0	0	0	0	0	0	0	0	0	365	0	365	0	365
313	1	77	28.2279	1	1	2	1	1	1	1	1	1	0	0	1	4	1	0	0	60	45	1	1	1	1	0	0	0	0	0	0	1200	11	0	0	0	0	0	0	0	0	1	0	0	365	0	365	0	365
314	1	75	18.1258	1	2	1	1	2	1	1	1	1	0	0	0	1	1	0	0	49	45	1	0	1	1	0	1	1	0	0	0	600	9	0	0	0	0	0	0	0	0	0	0	0	365	0	365	0	365
315	2	64	24.5578	1	2	2	2	2	1	1	1	1	0	0	1	1	1	0	0	68	45	1	1	1	1	0	0	1	0	0	0	600	7	0	0	0	0	0	0	0	0	0	0	0	365	0	365	0	365
316	1	58	24.4898	2	2	1	1	2	1	1	1	1	0	0	0	4	1	0	1	48	60	1	1	1	1	0	1	1	0	0	0	375	9	0	0	0	0	0	0	0	0	0	0	0	365	0	365	0	365
317	2	52	26.5626	1	1	1	1	2	1	1	1	1	0	0	1	1	1	0	0	55	60	1	0	1	1	0	1	1	0	0	0	600	7	0	0	0	0	0	0	0	0	0	0	0	365	0	365	0	365
318	2	58	28.7677	1	2	2	2	2	1	1	1	1	0	0	1	4	1	0	0	65	48	1	0	1	1	0	0	1	0	0	0	600	9	0	0	0	0	0	0	0	0	0	0	0	365	0	365	0	365
319	2	60	29.7588	1	2	1	2	2	1	1	1	1	0	0	1	4	1	0	1	60	61	1	0	1	1	0	0	1	0	0	0	600	7	0	0	0	0	0	0	0	0	0	0	0	365	0	365	0	365
320	1	61	24.4358	1	2	1	1	2	1	1	1	1	0	0	1	1	1	0	0	57	40	0	0	1	1	0	0	0	0	0	0	600	7	0	0	0	0	0	0	0	0	0	0	0	365	0	365	0	365
321	1	66	29.0768	1	1	1	1	1	1	1	1	1	0	0	1	1	1	0	0	40	45	1	0	1	1	0	1	0	0	0	0	1050	8	1	0	0	0	0	0	0	0	0	1	0	365	0	365	0	365
322	2	57	25.8066	1	1	1	1	1	1	1	1	1	0	0	0	1	1	0	1	40	50	1	1	1	1	0	0	1	0	0	0	600	5	0	0	0	0	0	0	0	0	0	0	0	365	0	365	0	365
323	1	69	24.7588	2	2	1	2	2	1	1	1	1	0	0	1	1	1	0	0	62	46	1	1	1	1	0	1	0	0	0	0	600	6	0	0	0	0	0	0	0	0	0	0	0	365	0	365	0	365
324	1	71	22.5308	2	2	2	2	2	1	1	1	1	0	0	0	1	1	0	0	52	54	1	0	1	1	0	0	0	0	0	0	600	9	0	0	0	0	0	0	0	0	0	0	0	365	0	365	0	365
325	1	75	25.5987	1	2	1	2	2	1	1	1	1	0	0	0	1	1	0	0	44	48	0	0	1	1	0	0	0	0	0	0	750	61	0	0	0	0	0	0	1	0	0	1	0	365	0	365	0	365
326	2	56	34.6021	1	1	1	1	2	1	1	1	1	0	0	1	1	1	0	0	60	51	1	0	1	1	0	0	0	0	0	0	600	7	0	0	0	0	0	0	0	0	0	0	0	365	0	365	0	365
327	1	58	22.5981	1	2	1	2	2	1	1	1	1	0	0	1	4	1	0	0	56	50	1	0	1	1	0	0	0	0	0	0	1050	13	0	0	0	0	0	0	0	0	0	0	0	365	0	365	0	365
328	1	61	27.0758	1	1	2	1	1	1	1	1	1	0	0	1	1	1	0	0	62	45	1	0	1	1	0	0	0	0	0	0	600	8	1	0	0	0	0	0	0	0	0	1	0	365	0	365	1	87
329	1	66	24.17	2	1	1	2	1	1	1	1	1	0	0	1	1	1	0	0	60	48	1	0	1	1	0	0	0	0	0	0	300	6	0	0	0	0	0	0	0	0	0	0	0	365	0	365	0	365
330	1	57	30.1163	2	2	1	2	2	1	1	1	1	0	0	1	4	1	0	0	56	47	1	0	1	1	0	0	1	0	0	1	1450	7	0	0	0	0	0	0	0	0	0	0	0	365	0	365	0	365
331	1	78	24.6987	1	1	1	2	1	1	1	1	1	0	0	0	3	1	0	0	59	40	1	1	1	1	0	1	0	0	0	0	750	14	0	0	0	0	0	0	0	0	0	0	0	365	0	365	0	365
332	1	56	25.6576	1	1	1	2	1	1	1	1	1	0	0	1	4	1	0	0	51	50	0	0	1	1	0	0	1	0	0	0	360	7	0	0	0	0	0	0	0	0	0	0	0	365	0	365	0	365
333	2	63	24.9688	1	1	1	2	1	1	1	1	1	0	0	1	3	1	0	0	60	45	1	1	1	1	0	1	1	0	0	0	600	7	0	0	0	0	0	0	0	0	0	0	0	365	0	365	0	365
334	1	68	25.3958	2	2	1	1	2	1	1	1	1	0	0	1	4	1	0	0	60	45	1	0	1	1	0	0	0	0	0	0	900	10	0	0	0	0	0	0	0	0	0	0	0	365	0	365	0	365
335	1	65	24.5358	1	1	1	2	1	1	1	1	1	0	0	1	4	1	0	0	53	45	1	1	1	1	0	1	1	0	0	0	600	7	0	0	0	0	0	0	0	0	0	0	0	365	0	365	0	365
336	1	58	31.0208	1	2	1	1	2	1	1	1	1	0	0	0	4	1	0	0	53	45	0	0	1	1	0	0	0	0	0	0	600	7	0	0	0	0	0	0	0	0	0	0	0	365	0	365	0	365
337	2	67	32.4677	1	2	1	2	2	1	1	1	1	1	0	1	1	1	0	0	62	42	1	1	1	1	0	0	1	0	0	0	900	7	0	0	0	0	0	0	0	0	0	0	0	365	0	365	0	365
338	1	65	27.7377	1	2	2	2	2	1	1	1	1	0	0	0	1	1	0	0	57	50	1	1	1	1	0	0	1	0	0	0	750	6	0	0	0	0	0	0	0	0	0	0	0	365	0	365	0	365
339	1	60	24.3688	1	1	1	2	1	1	1	1	1	0	0	1	3	1	0	0	64	45	1	0	1	1	0	0	0	0	0	0	500	7	0	0	0	0	0	0	0	0	0	0	0	365	0	365	0	365
340	1	44	28.57	1	2	1	1	2	1	1	1	1	0	0	1	1	1	0	0	78	74	1	0	1	1	0	0	1	0	0	0	600	7	0	0	0	0	0	0	0	0	0	0	0	365	0	365	0	365
341	1	61	32.4628	1	2	1	1	2	1	1	1	1	0	0	0	4	1	0	0	60	48	1	0	1	1	0	0	1	0	0	0	690	8	0	0	0	0	0	0	0	0	0	0	0	365	0	365	0	365
342	1	73	28.0675	1	1	1	2	2	1	1	1	1	0	1	1	1	1	0	0	65	44	1	0	1	1	0	0	0	0	0	0	450	20	0	0	0	0	0	0	0	0	0	0	0	365	0	365	0	365
343	1	70	23.4236	1	1	1	2	2	1	1	1	1	0	0	1	1	1	0	0	55	49	0	0	1	1	0	1	1	0	0	0	600	7	0	0	0	0	0	0	0	0	0	0	0	365	0	365	0	365
344	1	72	29.3877	1	2	1	2	2	1	1	1	1	0	0	1	3	1	0	0	78	53	1	0	1	1	0	0	0	0	0	0	900	7	0	0	0	0	0	0	0	0	0	0	0	365	0	365	0	365
345	1	70	26.1677	1	2	1	2	2	1	1	1	1	0	0	0	4	1	0	0	55	48	1	0	1	1	0	0	1	0	0	0	600	10	0	0	0	0	0	0	0	0	0	0	0	365	0	365	0	365
346	1	62	25.69	2	2	2	1	2	1	1	1	1	0	0	1	3	1	0	0	55	56	1	1	1	1	0	0	1	0	0	0	750	7	1	0	0	0	0	0	0	0	0	0	0	365	0	365	0	365
347	1	58	23.3558	1	1	1	2	1	1	1	1	1	0	0	1	1	1	0	0	55	44	1	0	1	1	0	1	0	0	0	0	600	7	0	0	0	0	0	0	0	0	0	0	0	365	0	365	0	365
348	1	71	24.5678	2	2	1	2	2	1	1	1	1	0	0	1	1	1	0	0	68	43	1	0	1	1	0	1	0	0	0	0	600	6	0	0	0	0	0	0	0	0	0	0	0	365	0	365	0	365
349	1	72	23.6276	2	2	2	1	2	2	1	1	2	1	0	1	4	1	0	0	63	52	1	0	1	1	0	0	0	0	0	0	600	11	0	0	0	0	0	0	0	0	0	0	0	365	0	365	0	365
350	1	62	24.3376	1	2	1	2	2	1	1	1	1	0	1	0	4	1	0	0	46	44	1	1	1	1	0	1	1	0	0	0	600	7	0	0	0	0	0	0	0	0	0	0	0	365	0	365	0	365
351	1	65	24.6098	1	2	2	1	2	1	1	1	1	0	0	1	1	1	0	0	70	42	1	0	1	1	0	0	0	0	0	0	720	7	0	0	0	0	0	0	0	0	0	0	0	365	0	365	0	365
352	1	67	25.7677	1	1	2	1	1	1	1	1	1	0	0	0	1	1	0	0	61	49	1	1	1	1	0	0	0	0	0	0	0	7	0	0	0	0	0	0	0	0	0	0	0	365	0	365	0	365
353	2	68	16.6933	1	1	1	2	1	1	1	1	1	0	0	0	4	1	0	1	41	45	0	0	1	1	0	1	1	0	1	0	0	12	0	0	0	0	0	0	0	0	0	0	0	365	0	365	0	365
354	1	62	22.4759	1	2	1	1	2	1	1	1	1	0	0	1	1	1	0	0	48	69	0	0	1	1	0	0	1	0	0	0	600	9	0	0	0	0	0	0	0	0	0	0	0	365	0	365	0	365
355	1	70	26.87	1	2	1	2	2	1	1	1	1	0	0	1	1	1	0	0	65	52	1	1	1	1	0	1	1	0	0	1	600	10	0	0	0	0	0	0	0	0	0	0	0	365	0	365	0	365
356	1	71	23.9388	1	2	1	2	2	1	1	1	1	0	0	1	3	1	0	1	62	46	1	0	1	1	0	0	0	0	0	0	300	7	0	0	0	0	0	0	0	0	0	0	0	365	0	365	0	365
357	2	73	22.972	1	1	1	2	1	1	1	1	1	0	0	1	1	1	0	0	63	51	1	0	1	1	0	1	1	0	0	0	600	12	0	0	0	0	0	0	0	0	0	0	0	365	0	365	0	365
358	2	66	24.2569	1	1	1	2	2	1	1	1	1	0	0	1	4	1	0	0	77	45	1	0	1	1	0	0	0	0	0	0	540	10	0	0	0	0	0	0	0	0	0	0	0	365	0	365	0	365
359	1	65	28.2284	2	2	1	2	2	1	1	1	1	0	0	0	3	1	0	0	58	45	1	0	1	1	0	1	0	0	0	0	600	7	0	0	0	0	0	0	0	0	0	0	0	365	0	365	0	365
360	1	53	25	1	1	1	2	1	1	1	1	1	0	0	1	1	1	0	0	70	60	1	1	1	1	0	0	1	0	0	0	600	9	1	0	0	0	0	0	0	0	0	1	0	365	0	365	0	365
361	1	64	24.3477	1	2	2	2	2	1	1	1	1	0	0	1	1	1	0	0	78	49	1	0	1	1	0	1	1	0	0	0	600	9	0	0	0	0	0	0	0	0	0	0	0	365	0	365	0	365
362	1	63	27.3768	2	2	1	2	2	1	1	1	1	0	0	0	4	1	0	1	48	45	1	0	1	1	0	1	1	0	0	0	600	11	0	0	0	0	0	0	0	0	0	0	0	365	0	365	0	365
363	2	47	23.8752	1	1	1	2	1	1	1	1	1	0	0	1	4	1	0	1	60	47	1	0	1	1	0	0	0	0	0	0	600	7	0	0	0	0	0	0	0	0	0	0	0	365	0	365	0	365
364	1	62	26.4014	1	2	1	1	2	1	1	1	1	0	0	0	4	1	0	0	62	40	1	1	1	1	0	0	0	0	0	0	0	7	0	0	0	0	0	0	0	0	0	0	0	365	0	365	0	365
365	2	65	25.0657	1	1	2	2	2	1	1	1	1	0	1	1	1	1	0	0	65	52	1	0	1	1	0	0	0	0	0	0	600	8	1	0	0	0	0	0	0	0	0	0	0	365	0	365	0	365
366	1	58	23.11	2	1	1	2	1	1	1	1	1	0	0	1	1	1	0	0	64	42	0	0	1	1	0	1	0	0	0	1	900	13	0	0	0	0	0	0	0	0	0	0	0	365	0	365	0	365
367	1	82	22.3877	1	1	1	1	1	1	1	1	1	0	0	0	4	1	0	0	42	45	1	0	1	1	0	0	0	0	0	0	600	7	0	0	0	0	0	0	0	0	0	0	0	365	0	365	0	365
368	1	74	27.5868	1	2	1	1	2	1	1	1	1	0	0	1	1	1	0	0	62	48	1	1	1	1	0	0	1	0	0	0	750	7	0	0	0	0	0	0	0	0	0	0	0	365	0	365	0	365
369	1	46	25.968	1	1	1	1	1	1	1	1	1	0	0	1	1	1	0	0	40	71	1	0	1	1	0	0	0	0	0	0	600	7	0	0	0	0	0	0	0	0	0	0	0	365	0	365	0	365
370	1	67	27.34	1	2	2	2	2	1	1	1	1	0	0	1	1	1	0	0	64	53	1	1	1	1	0	1	0	0	0	0	900	8	0	0	0	0	0	0	0	0	0	0	0	365	0	365	0	365
371	1	49	29.4068	1	2	1	1	2	1	1	1	1	0	0	1	1	1	0	0	78	76	1	0	1	1	0	1	0	0	1	0	600	6	0	0	0	0	0	0	0	0	0	0	0	365	0	365	0	365
372	2	63	26.0375	1	2	2	2	2	1	1	1	1	0	0	0	4	1	0	0	65	38	0	0	1	1	0	0	0	0	0	0	600	8	0	0	0	0	0	0	0	0	0	0	0	365	0	365	0	365
373	1	69	29.1845	1	2	2	2	2	1	1	1	1	0	0	1	1	1	0	0	66	57	1	1	1	1	0	1	0	1	0	0	600	13	0	0	0	0	0	0	0	0	0	0	0	365	0	365	0	365
374	1	59	27.6366	1	1	1	1	1	1	1	1	1	0	0	1	1	1	0	1	78	67	1	0	1	1	0	1	1	0	0	0	600	7	0	0	0	0	0	0	0	0	0	0	0	365	0	365	0	365
375	1	48	22.9854	1	1	2	2	1	1	1	1	1	0	0	0	4	1	0	0	42	48	1	0	1	1	0	0	0	0	0	0	600	7	0	0	0	0	0	0	0	0	0	0	0	365	0	365	0	365
376	1	50	20.1956	1	2	1	1	2	1	1	1	1	0	0	1	1	1	0	0	70	39	1	1	1	1	0	0	0	0	0	0	600	12	0	0	0	0	0	0	0	0	0	0	0	365	0	365	0	365
377	2	64	20.9556	1	1	1	1	2	1	1	1	1	0	0	1	1	1	0	0	78	54	1	0	1	1	0	1	1	0	0	0	0	11	0	0	0	0	0	0	0	0	0	0	0	365	0	365	0	365
378	1	65	27.8856	1	2	2	1	2	1	1	1	1	0	0	0	4	1	0	0	53	55	1	0	1	1	0	0	0	0	0	0	600	10	0	0	1	0	0	0	0	0	0	1	0	365	0	365	0	365
379	1	56	25.3519	2	2	1	2	2	1	1	1	1	0	0	0	4	1	0	0	40	45	0	0	1	1	0	1	1	0	0	0	450	9	0	0	0	0	0	0	0	0	0	0	0	365	0	365	0	365
380	1	54	30.12	2	1	1	2	1	1	1	1	1	0	0	1	1	1	0	0	62	55	1	0	1	1	0	0	0	0	0	0	660	17	0	0	0	0	0	0	0	0	0	0	0	365	0	365	0	365
381	1	75	23.3848	1	2	2	1	2	1	1	1	1	0	0	1	1	1	0	1	50	50	1	0	1	1	0	1	0	0	0	0	600	6	0	0	0	0	0	0	0	0	0	0	0	365	0	365	0	365
382	1	67	27.0676	1	2	1	2	2	1	1	1	1	0	0	0	4	1	0	0	59	49	1	1	1	1	0	1	1	0	0	0	600	7	0	0	0	0	0	0	0	0	0	0	0	365	0	365	0	365
383	1	56	26.0278	1	1	1	1	1	1	1	1	1	0	0	1	4	1	0	0	63	49	1	1	1	1	0	0	0	0	0	0	600	9	1	0	0	0	0	0	0	0	0	0	0	365	0	365	0	365
384	1	61	24.4458	1	1	2	2	1	1	1	1	1	0	0	1	4	1	0	0	66	48	1	0	1	1	0	1	0	0	0	0	600	6	0	0	0	0	0	0	0	0	0	0	0	365	0	365	0	365
385	1	60	31.1419	1	2	1	2	2	1	1	1	1	1	0	1	1	1	0	0	60	55	1	1	1	1	0	0	0	0	0	0	600	10	0	0	0	0	0	0	0	0	0	0	0	365	0	365	0	365
386	1	77	24.2476	1	2	1	2	2	1	1	2	1	0	0	1	1	1	0	0	62	44	0	0	1	1	0	0	1	0	0	0	750	21	0	0	0	0	0	0	0	0	0	1	0	365	0	365	0	365
387	1	62	24.9687	1	2	1	2	2	1	1	1	1	0	0	1	4	1	0	0	50	45	1	0	1	1	0	0	1	0	0	0	600	7	0	0	0	0	0	0	0	0	0	0	0	365	0	365	0	365
388	1	63	21.4557	2	1	2	2	2	1	1	1	1	0	0	0	4	1	0	0	53	48	1	1	1	1	0	1	0	0	0	0	600	7	0	0	0	0	0	0	0	0	0	0	0	365	0	365	0	365
389	1	57	20.202	1	2	1	1	2	1	1	1	1	0	0	1	1	1	0	0	50	61	1	1	1	1	0	0	0	0	0	0	300	7	0	0	0	0	0	0	0	0	0	0	0	365	0	365	0	365
390	1	66	23.6759	1	2	1	1	2	1	1	1	1	0	0	1	1	1	0	0	67	46	1	0	1	1	0	0	0	0	0	0	600	7	0	0	0	0	0	0	0	0	0	0	0	365	0	365	0	365
391	1	58	28.0407	1	2	1	1	2	1	1	1	1	0	0	1	1	1	0	0	44	60	1	0	1	1	0	0	0	0	0	0	1200	11	0	0	1	0	0	0	0	0	0	1	0	365	0	365	0	365
392	1	72	27.34	1	1	1	2	1	1	1	1	1	0	0	1	1	1	0	0	65	45	0	0	1	1	0	0	1	0	0	0	600	7	0	0	0	0	0	0	0	0	0	0	0	365	0	365	0	365
393	1	60	24.9137	1	1	2	2	2	1	1	1	1	0	0	1	4	1	0	0	55	45	1	0	1	1	0	1	0	0	0	0	840	7	0	0	0	0	0	0	0	0	0	0	0	365	0	365	0	365
394	1	55	26.4236	1	2	2	2	2	2	1	1	1	0	0	1	4	1	0	0	55	45	1	0	1	1	0	1	0	0	0	0	900	12	0	0	0	0	0	1	0	0	0	1	0	365	0	365	0	365
395	1	49	25.5188	1	2	2	2	2	1	1	1	1	0	1	1	1	1	0	0	70	50	1	1	1	1	0	1	0	0	0	0	600	12	0	0	0	0	0	0	0	0	0	0	0	365	0	365	0	365
396	1	67	26.9278	1	2	1	2	2	1	1	1	1	0	0	0	3	1	0	0	65	55	1	0	1	1	0	1	1	0	0	0	750	12	0	0	0	0	0	0	0	1	0	1	0	365	0	365	0	365
397	1	58	23.8799	1	1	1	1	1	1	1	1	1	0	0	1	1	1	0	0	57	50	1	0	1	1	0	1	1	0	0	0	450	7	0	0	0	0	0	0	0	0	0	0	0	365	0	365	0	365
398	1	67	22.99	1	2	1	1	2	1	1	1	1	0	1	1	1	1	0	0	64	42	1	0	1	1	0	0	0	0	0	0	690	7	0	0	0	0	0	0	0	0	0	0	0	365	0	365	0	365
399	1	51	28.0429	2	2	1	1	2	1	1	1	1	0	0	1	4	1	0	0	56	58	1	1	1	1	0	1	0	0	0	0	150	6	0	0	0	0	0	0	0	0	0	0	0	365	0	365	0	365
400	1	69	25.1299	2	1	1	2	1	1	1	1	1	0	0	1	1	1	0	0	60	46	1	1	1	1	0	0	0	0	0	0	600	7	0	0	0	0	0	0	0	0	0	0	0	365	0	365	0	365
401	2	58	25.44	1	2	1	2	2	1	1	1	1	0	0	1	1	1	0	0	78	46	1	1	1	1	0	1	0	0	0	0	600	7	0	0	0	0	0	0	0	0	0	0	0	365	0	365	0	365
402	1	57	24.1633	1	2	2	2	2	1	1	1	1	0	0	1	1	1	0	0	50	63	1	0	1	1	0	0	1	0	0	1	600	8	0	0	0	0	0	0	0	0	0	0	0	365	0	365	0	365
403	2	71	22.8928	1	2	1	1	2	1	1	1	1	0	0	1	1	1	0	0	66	44	1	0	1	1	0	1	1	0	0	0	600	17	0	0	0	0	0	0	0	0	0	0	0	365	0	365	0	365
404	1	49	23.5078	1	2	1	2	2	1	1	1	1	0	0	1	1	1	0	0	78	51	0	0	1	1	0	0	0	0	0	0	600	21	1	0	0	0	0	0	0	0	0	1	0	365	0	365	0	365
405	1	66	23.9869	1	1	2	2	2	1	1	1	1	0	0	0	4	1	0	0	64	43	1	0	1	1	0	1	0	0	0	0	450	7	0	0	0	0	0	0	0	0	0	0	0	365	0	365	0	365
406	1	75	24.4478	1	1	2	2	1	1	1	1	1	0	0	1	1	1	0	0	58	45	0	0	1	1	0	0	0	0	0	0	300	8	1	0	0	0	0	0	0	0	0	0	0	365	0	365	0	365
407	1	64	22.4918	1	2	1	2	2	1	1	1	1	0	0	1	1	1	0	0	66	41	1	0	1	1	0	0	0	0	0	0	660	7	0	0	0	0	0	0	0	0	0	0	0	365	0	365	0	365
408	1	53	30.1679	1	1	2	2	2	1	1	1	1	0	0	0	4	1	0	0	60	49	1	0	1	1	0	0	1	0	0	0	900	6	0	0	0	0	0	0	0	0	0	0	0	365	0	365	0	365
409	1	64	28.4007	2	2	1	2	2	1	1	1	1	0	0	1	4	1	0	0	64	50	1	1	1	1	0	0	1	0	0	1	600	6	0	0	0	0	0	0	0	0	0	0	0	365	0	365	0	365
410	1	75	27.3677	1	2	2	2	2	1	1	1	1	0	0	1	4	1	0	0	54	45	1	1	1	1	0	0	0	0	0	0	600	7	0	0	0	0	0	0	0	0	0	0	0	365	0	365	0	365
411	1	56	21.5558	2	2	1	2	2	1	1	1	1	0	0	0	1	1	0	0	46	62	1	0	1	1	0	1	0	0	0	0	900	6	0	0	0	0	0	0	0	0	0	0	0	365	0	365	0	365
412	1	74	20.1779	1	1	1	1	1	1	1	1	1	0	0	1	1	1	0	0	78	59	1	0	1	1	0	0	1	0	0	0	600	10	0	0	0	0	0	0	0	0	0	0	0	365	0	365	0	365
413	2	64	30.0266	1	1	1	2	1	1	1	1	1	0	0	1	3	1	0	0	57	45	1	1	1	1	0	0	1	0	0	0	600	7	0	0	0	0	0	0	0	0	0	0	0	365	0	365	0	365
414	1	64	24.6758	2	2	1	1	2	1	1	1	1	0	0	0	4	1	0	0	55	45	1	0	1	1	0	0	0	0	0	0	600	7	0	0	0	0	0	0	0	0	0	0	0	365	0	365	0	365
415	1	67	27.18	2	2	1	2	2	1	1	1	1	0	0	1	1	1	0	0	64	49	1	1	1	1	0	1	1	0	0	0	600	9	0	0	0	0	0	0	0	0	1	0	0	365	1	342	0	365
416	2	66	26.5077	1	1	1	2	1	1	1	1	1	0	0	1	1	1	0	0	47	45	1	1	1	1	0	0	1	0	0	0	600	7	0	0	0	0	0	0	0	0	0	0	0	365	0	365	0	365
417	1	73	29.7577	1	1	1	1	1	1	1	1	2	0	0	1	1	1	0	0	61	45	1	0	1	1	0	0	1	0	0	0	600	8	0	0	0	0	0	0	0	0	0	0	0	365	0	365	0	365
418	1	60	23.6615	1	2	1	1	2	1	1	1	1	0	0	1	1	1	0	1	75	45	1	0	1	1	0	1	0	0	0	0	900	7	0	0	0	0	0	0	0	0	0	0	0	365	0	365	0	365
419	2	62	21.4538	1	2	1	1	2	1	1	1	1	0	0	1	1	1	0	0	50	55	0	0	1	1	0	0	1	0	0	0	0	7	0	0	0	0	0	0	0	0	0	0	0	365	0	365	0	365
420	2	56	27.7768	1	2	2	1	2	1	1	1	1	0	0	1	1	1	0	0	78	43	1	0	1	1	0	1	0	0	0	0	390	10	0	0	0	0	0	0	0	0	0	0	0	365	1	123	0	365
421	1	62	26.2988	1	1	2	1	1	1	1	1	1	0	0	1	1	1	0	0	42	45	1	1	1	1	0	0	1	0	0	0	600	7	0	0	0	0	0	0	0	0	0	0	0	365	0	365	0	365
422	1	58	16.5758	2	1	1	1	1	1	1	1	1	0	0	1	1	1	0	0	60	43	0	0	1	1	0	0	1	0	0	0	900	7	0	0	0	0	0	0	0	0	0	0	0	365	0	365	0	365
423	1	62	25.1466	1	1	1	1	2	1	1	1	1	0	0	0	1	1	0	0	48	45	1	0	1	1	0	0	1	0	0	0	600	6	0	0	0	0	0	0	0	0	0	0	0	365	0	365	0	365
424	2	62	23.4376	1	1	2	1	1	1	1	1	1	0	0	0	1	1	0	0	57	42	1	0	1	1	0	0	1	0	0	0	900	8	1	0	0	0	0	0	0	0	0	0	0	365	0	365	0	365
425	1	73	28.7277	1	2	1	2	2	1	1	1	1	0	0	0	1	1	0	0	59	47	1	0	1	1	0	0	0	0	0	0	360	7	0	0	0	0	0	0	0	0	0	0	0	365	0	365	0	365
426	1	60	24.1667	2	2	1	2	2	1	1	1	1	0	0	0	4	1	0	0	60	43	1	0	1	1	0	1	0	0	0	0	600	6	0	0	0	0	0	0	0	0	0	0	0	365	0	365	0	365
427	1	44	16.3588	1	1	1	1	1	1	1	1	1	0	0	1	1	1	1	1	78	48	1	1	1	1	0	1	1	0	1	0	2400	0	0	0	1	0	0	0	0	0	0	1	0	365	0	365	0	365
428	1	44	24.3148	1	1	2	2	2	1	1	1	1	0	0	1	1	1	0	0	65	34	1	0	1	1	0	1	1	0	0	0	690	7	0	0	0	0	0	0	0	0	0	0	0	365	0	365	0	365
429	1	58	19.0376	1	1	1	1	1	1	1	1	1	0	0	1	4	1	0	0	60	55	1	0	1	1	0	1	0	0	0	0	0	7	0	0	0	0	0	0	0	0	0	0	0	365	0	365	0	365
430	1	51	29.7268	1	1	1	2	1	1	2	1	1	0	0	1	1	1	0	0	63	41	1	1	1	1	0	0	0	0	0	0	750	6	0	0	0	0	0	0	0	0	0	0	0	365	0	365	0	365
431	1	57	25.5	1	1	1	1	1	1	1	1	1	0	0	1	1	1	0	1	58	45	0	0	1	1	0	1	1	0	0	0	600	12	0	0	0	0	0	1	0	0	0	1	0	365	0	365	0	365
432	1	59	28.69	1	2	1	1	2	1	1	1	1	0	1	1	1	1	0	1	63	45	1	0	1	1	0	0	1	0	0	0	300	10	0	0	0	0	0	0	0	0	0	0	0	365	0	365	0	365
433	1	73	22.9458	1	1	2	2	1	1	1	1	1	1	0	1	1	1	0	0	59	45	1	1	1	1	0	1	1	0	0	0	600	7	0	0	0	0	0	0	0	0	0	0	0	365	0	365	0	365
434	2	68	28.7268	1	2	1	2	2	1	1	1	1	0	0	0	4	1	0	0	67	48	1	1	1	1	0	1	1	0	0	0	0	7	0	0	0	0	0	0	0	0	0	0	0	365	0	365	0	365
435	1	48	23.9768	1	1	2	2	1	1	1	1	1	0	0	1	1	1	0	0	56	49	1	0	1	1	0	0	0	0	0	0	450	7	0	0	0	0	0	0	0	0	0	0	0	365	0	365	0	365
436	1	72	24.1065	2	2	2	2	2	1	1	1	1	1	1	0	3	1	0	0	54	47	1	0	1	1	0	1	0	0	0	0	1050	7	0	0	0	0	0	0	0	0	0	0	0	365	0	365	0	365
437	2	60	28.91	1	2	1	1	2	1	1	1	1	0	0	1	1	1	0	0	66	48	0	0	1	1	0	0	0	0	0	0	600	6	0	0	0	0	0	0	0	0	0	0	0	365	0	365	0	365
438	2	56	26.3707	1	2	1	2	2	1	1	1	1	0	0	1	1	1	0	0	64	48	1	1	1	1	0	0	0	0	0	0	300	7	0	0	0	0	0	0	0	0	0	0	0	365	0	365	0	365
439	2	61	23.5576	1	2	2	2	2	1	1	1	1	1	0	1	1	1	0	0	78	43	1	0	1	1	0	0	1	0	0	0	600	10	0	0	0	0	0	0	0	0	0	0	0	365	0	365	0	365
440	1	59	27.5647	1	1	2	1	1	1	1	1	1	0	0	1	4	1	0	0	70	48	1	0	1	1	0	1	1	0	0	0	600	7	0	0	0	0	0	0	0	0	0	0	0	365	1	45	1	76
441	1	73	25.6468	1	2	1	2	2	1	1	1	1	0	0	0	4	1	0	0	56	45	1	0	1	1	0	1	0	1	0	0	750	7	0	0	0	0	0	0	0	0	1	0	0	365	0	365	0	365
442	1	65	27.7778	1	1	1	1	2	1	1	1	1	0	0	0	1	1	0	0	52	62	1	0	1	1	0	0	1	0	0	0	600	6	0	0	0	0	0	0	0	0	0	0	0	365	0	365	0	365
443	1	49	29.3768	1	1	2	2	1	1	1	1	1	0	0	0	3	1	0	0	58	54	1	0	1	1	0	0	0	0	0	0	600	7	0	0	0	0	0	0	0	0	0	0	0	365	0	365	0	365
444	2	64	23.1473	1	2	1	2	2	1	1	1	1	0	0	1	1	1	0	0	78	47	0	0	1	1	0	0	1	0	0	0	600	12	0	0	0	0	0	0	0	0	0	0	0	365	0	365	0	365
445	1	57	21.2176	1	1	2	1	1	1	1	1	1	0	0	1	1	1	0	0	57	43	1	1	1	1	0	0	0	0	0	0	600	7	0	0	0	0	0	0	0	0	0	0	0	365	0	365	0	365
446	2	75	27.3438	1	2	2	2	2	1	1	1	1	0	0	1	1	1	0	0	78	47	1	0	1	1	0	1	1	0	0	0	600	17	0	0	0	0	0	0	0	0	0	0	0	365	0	365	0	365
447	1	57	23.8895	2	2	1	2	2	1	1	1	1	0	0	1	1	1	0	0	53	49	1	1	1	1	0	1	1	0	0	0	900	14	1	0	0	0	0	0	0	0	0	0	0	365	0	365	0	365
448	1	63	28.4779	1	2	1	2	2	1	1	1	1	0	0	0	4	1	0	0	56	42	1	0	1	1	0	0	0	0	0	0	600	7	0	0	0	0	0	0	0	0	0	0	0	365	0	365	0	365
449	1	68	26.8758	2	2	1	2	2	1	1	1	1	0	0	0	4	1	0	0	56	44	1	1	1	1	0	0	0	0	0	0	600	8	0	0	0	0	0	0	0	0	0	0	0	365	0	365	0	365
450	2	58	25.7813	1	1	1	2	1	1	1	1	1	0	0	1	1	1	0	0	52	50	1	1	1	1	0	0	0	0	0	0	600	10	0	0	0	0	0	0	0	0	0	0	0	365	0	365	0	365
451	2	47	20.2579	1	2	2	2	2	1	1	1	1	0	0	1	4	1	0	0	45	52	0	0	1	1	0	0	1	0	0	1	600	28	0	0	1	0	0	1	0	0	0	1	0	365	0	365	0	365
452	1	75	24.8408	1	1	2	2	1	1	1	1	1	0	0	1	1	1	0	0	64	62	1	0	1	1	0	1	1	0	0	0	600	7	0	0	0	0	0	0	0	0	0	0	0	365	0	365	0	365
453	2	66	23.5297	1	2	2	2	2	1	1	1	1	0	0	0	1	1	0	0	60	45	1	0	1	1	0	0	0	0	0	0	600	7	0	0	0	0	0	0	0	0	0	0	0	365	0	365	0	365
454	1	65	30.1758	1	2	1	2	2	1	1	1	1	0	0	1	1	1	0	0	60	44	1	0	1	1	0	0	1	0	0	0	900	7	0	0	0	0	0	0	0	0	1	0	0	365	0	365	0	365
455	1	67	27.0859	1	1	1	2	1	1	1	1	1	0	0	0	4	1	0	0	43	45	0	0	1	1	0	0	1	0	0	1	1800	7	0	0	0	0	0	0	0	0	0	0	0	365	0	365	0	365
456	1	74	22.4914	1	2	1	1	2	1	1	1	1	0	0	1	1	1	1	0	55	68	1	0	1	1	0	0	1	0	0	0	900	11	0	0	0	0	0	0	0	0	0	1	0	365	0	365	0	365
457	2	59	31.2487	1	1	1	2	2	1	1	1	1	0	0	0	1	1	0	0	72	42	1	0	1	1	0	0	0	0	0	0	600	7	0	0	0	0	0	0	0	0	0	0	0	365	0	365	0	365
458	1	62	22.4601	1	1	1	1	2	1	1	1	1	0	0	0	1	1	1	0	48	69	1	0	1	1	0	0	1	0	0	0	600	9	0	0	0	0	0	0	0	0	0	0	0	365	0	365	0	365
459	1	44	16.3594	1	1	1	1	1	1	1	1	1	0	0	0	1	1	0	1	38	48	1	0	1	1	0	1	1	0	1	0	2400	0	0	0	1	0	0	0	0	0	0	1	1	16	0	365	0	365
460	2	70	23.0469	1	2	2	2	2	1	1	1	1	0	0	0	1	1	1	1	60	44	1	0	1	1	0	1	1	0	1	0	900	0	0	0	0	0	0	0	0	0	0	1	0	365	0	365	1	246
461	1	67	27.3438	1	2	2	2	2	1	1	1	1	0	0	0	1	1	0	0	64	53	1	0	1	1	0	1	0	0	0	0	900	8	0	0	0	0	0	0	0	0	0	0	0	365	0	365	0	365
462	1	53	30.1103	1	2	2	2	2	1	1	1	1	0	0	0	4	1	0	0	60	49	1	1	1	1	0	0	1	0	0	0	900	6	0	0	0	0	0	0	0	0	0	0	0	365	0	365	0	365
463	2	77	23.8788	1	1	1	2	1	1	1	1	1	0	0	0	4	1	0	1	60	47	0	0	1	1	0	0	0	0	0	0	600	7	0	0	0	0	0	0	0	0	0	0	0	365	0	365	0	365
464	2	72	25.7778	1	2	2	2	2	1	1	1	1	0	0	0	4	1	0	0	64	46	1	1	1	1	0	1	1	0	0	0	600	12	0	0	0	0	0	0	0	0	0	0	0	365	0	365	0	365
465	1	51	29.7265	1	1	1	2	1	1	1	1	1	0	0	0	1	1	0	0	63	41	1	1	1	1	0	0	0	0	0	0	750	6	0	0	0	0	0	0	0	0	0	0	0	365	0	365	0	365
466	1	64	24.3437	1	2	2	2	2	1	1	1	1	0	0	0	1	1	0	0	56	49	1	1	1	1	0	1	1	0	0	0	600	9	0	0	0	0	0	0	0	0	0	0	0	365	0	365	0	365
467	1	73	25.6896	1	2	1	2	2	1	1	1	1	0	0	0	4	1	0	0	56	54	0	0	1	1	0	1	0	1	0	0	750	7	0	0	0	0	0	0	0	0	1	0	0	365	1	56	0	365
468	1	74	21.2245	1	2	2	2	2	1	1	1	1	0	0	0	4	1	0	0	45	54	1	1	1	1	0	0	0	0	0	0	600	4	1	0	1	0	0	0	0	0	0	1	0	365	0	365	0	365
469	1	58	23.7769	1	1	1	1	1	1	1	1	1	0	0	0	1	1	1	0	57	50	1	0	1	1	0	1	1	0	0	0	450	7	0	0	0	0	0	0	0	0	0	0	0	365	0	365	0	365
470	1	76	22.7679	1	2	1	2	2	1	1	1	1	0	0	0	1	1	0	0	69	45	1	0	1	1	0	0	1	0	0	0	900	7	0	0	0	0	0	0	0	0	0	0	0	365	0	365	0	365
471	2	56	26.3707	1	2	1	2	2	1	1	1	1	0	0	0	1	1	0	0	64	48	1	0	1	1	0	0	0	0	0	0	300	7	0	0	0	0	0	0	0	0	0	0	0	365	0	365	0	365
472	1	56	24.1638	2	1	2	2	1	1	1	1	1	0	0	0	4	1	0	0	63	46	1	0	1	1	0	0	1	0	1	0	6300	7	0	0	0	0	0	0	0	0	0	0	0	365	0	365	0	365
473	1	73	29.752	1	1	1	1	1	1	1	1	1	1	0	0	1	2	0	0	61	61	1	0	1	1	0	0	1	0	0	0	600	8	0	0	0	0	0	0	0	0	0	0	0	365	0	365	0	365
474	2	62	25.1077	1	1	1	2	1	1	2	1	1	0	0	0	1	1	1	1	55	52	1	0	1	1	0	1	1	0	0	0	600	7	1	0	0	0	0	0	0	0	0	0	0	365	0	365	0	365
475	1	63	21.4533	2	1	2	2	2	1	1	1	1	0	0	0	4	1	0	0	53	48	1	1	1	1	0	1	0	0	0	0	600	7	0	0	0	0	0	0	0	0	0	0	0	365	0	365	0	365
476	1	65	27.2178	2	2	2	2	2	2	1	1	1	0	0	0	4	1	0	0	55	51	0	0	1	1	0	0	1	0	0	0	900	6	0	0	0	0	0	0	0	0	0	0	0	365	0	365	0	365
477	1	71	24.7579	1	2	2	2	2	1	1	1	1	0	0	0	1	1	0	0	67	51	1	1	1	1	0	0	0	0	0	0	100	80	0	0	0	0	0	1	0	0	0	1	0	365	0	365	0	365
478	1	55	23.4076	2	2	2	1	2	1	1	1	2	0	0	0	4	1	0	0	53	61	1	0	1	1	0	0	0	0	0	0	600	10	0	0	0	0	0	0	0	0	0	0	0	365	0	365	0	365
479	1	73	25	1	2	1	2	2	1	1	1	1	0	0	0	1	1	0	0	70	60	1	0	1	1	0	0	1	0	0	0	600	9	1	0	0	0	0	0	0	0	0	1	0	365	0	365	0	365
480	1	48	22.9968	1	2	2	2	2	1	1	1	1	0	0	0	4	1	0	0	42	48	0	0	1	1	0	0	0	0	0	0	600	7	0	0	0	0	0	0	0	0	0	0	0	365	0	365	0	365
481	1	75	24.7488	1	2	1	1	2	1	1	1	1	0	1	0	4	1	0	0	43	59	1	0	1	1	0	1	1	0	0	0	750	20	1	0	0	0	0	0	0	0	0	1	0	365	0	365	0	365
482	1	55	27.3147	1	2	2	2	2	1	1	1	1	0	0	0	4	1	0	0	54	53	1	1	1	1	0	0	0	0	0	0	600	7	0	0	0	0	0	0	0	0	0	0	0	365	0	365	0	365
483	1	70	22.7868	1	1	1	1	1	1	1	1	1	0	0	0	1	1	0	0	60	44	1	1	1	1	0	1	0	0	0	0	600	7	0	0	0	0	0	0	0	0	1	0	0	365	0	365	0	365
484	1	57	25.5068	1	1	1	1	1	1	1	1	1	0	0	0	1	1	0	1	58	45	1	0	1	1	0	1	1	0	0	0	600	12	0	0	0	0	0	1	0	0	0	1	0	365	0	365	0	365
485	1	58	22.5982	1	1	1	2	2	1	1	1	1	0	0	0	4	1	0	0	56	50	1	0	1	1	0	0	0	0	0	0	1050	13	0	0	0	0	0	0	0	0	0	0	0	365	0	365	0	365
486	1	66	25.8167	1	1	1	1	1	1	1	1	1	0	0	0	1	1	0	0	54	59	1	1	1	1	0	0	0	0	0	0	900	9	0	0	0	0	0	0	0	0	0	0	0	365	0	365	0	365
487	1	70	23.6614	1	2	1	1	2	1	1	1	1	0	0	0	1	1	0	1	75	45	1	0	1	1	0	1	0	0	0	0	900	7	0	0	0	0	0	0	0	0	0	0	0	365	0	365	0	365
488	2	58	28.764	1	1	2	2	2	1	1	1	1	0	0	0	4	1	0	0	65	48	1	0	1	1	0	0	1	0	0	0	600	9	0	0	0	0	0	0	0	0	0	0	0	365	0	365	0	365
489	2	68	22.2222	1	1	1	2	1	1	1	1	1	0	0	0	4	1	0	0	69	38	1	0	1	1	0	0	1	0	0	0	600	10	0	0	0	0	0	0	0	0	0	0	0	365	0	365	0	365
490	1	63	30.0712	1	2	1	1	2	1	1	1	1	0	1	0	1	1	0	0	51	73	0	0	1	1	0	0	1	0	0	0	600	7	0	0	0	0	0	0	0	0	0	0	0	365	0	365	0	365
491	1	54	30.6577	2	1	1	2	1	1	1	1	1	0	0	0	1	1	0	0	62	55	1	0	1	1	0	0	0	0	0	0	660	17	0	0	0	0	0	0	0	0	0	0	0	365	0	365	0	365
492	1	66	24.1677	2	1	1	2	1	1	1	1	1	0	0	0	1	1	0	0	60	48	1	0	1	1	0	0	0	0	0	0	300	6	0	0	0	0	0	0	0	0	0	0	0	365	0	365	0	365
493	1	55	22.2291	2	2	1	2	2	1	1	1	1	0	0	0	1	1	0	0	64	47	1	1	1	1	0	0	1	0	0	0	600	7	0	0	0	0	0	0	0	0	0	0	0	365	0	365	0	365
494	1	53	25.9109	1	2	1	2	2	1	1	1	1	0	0	0	1	1	0	0	80	51	1	1	1	1	0	1	1	0	0	0	900	7	0	0	0	0	0	0	0	1	0	1	0	365	0	365	0	365
495	1	65	26.1079	2	1	1	2	1	1	1	1	1	0	0	0	4	1	0	0	71	53	0	0	1	1	0	0	1	0	0	0	600	17	0	0	1	0	0	0	0	1	0	1	0	365	0	365	0	365
496	1	62	25.179	1	2	1	1	2	1	1	1	1	0	0	0	1	1	0	0	48	63	1	0	1	1	0	0	1	0	0	0	600	6	1	0	0	0	0	0	0	0	0	0	0	365	0	365	0	365
497	1	73	22.9769	1	1	2	2	1	1	1	1	1	1	0	0	1	1	0	0	59	45	1	1	1	1	0	1	1	0	0	0	600	7	0	0	0	0	0	0	0	0	0	0	0	365	0	365	0	365
498	1	74	27.6817	1	2	1	2	2	1	1	1	1	0	0	0	1	1	0	0	55	50	1	0	1	1	0	0	0	0	0	0	600	7	0	0	0	0	0	0	0	0	0	0	0	365	0	365	0	365
499	1	65	27.8859	1	2	2	1	2	1	1	1	1	0	0	0	4	1	0	0	53	55	1	1	1	1	0	0	0	0	0	0	600	10	0	0	1	0	0	0	0	0	0	1	0	365	0	365	0	365
500	1	55	20.3244	1	1	1	1	1	1	1	1	1	0	0	0	1	1	0	1	52	51	1	0	1	1	0	0	1	0	0	0	660	7	0	0	0	0	0	0	0	0	0	0	0	365	0	365	0	365
501	2	58	25.7813	1	2	1	2	2	1	1	1	1	0	0	0	1	1	0	0	52	50	1	0	1	1	0	0	0	0	0	0	600	10	0	0	0	0	0	0	0	0	0	0	0	365	0	365	0	365
502	1	68	28.4068	1	1	1	2	2	1	1	2	1	0	1	0	4	1	0	0	60	49	1	0	1	1	0	1	0	0	0	0	900	8	0	0	0	0	0	0	0	0	0	0	0	365	0	365	0	365
503	2	65	25.0677	1	2	2	1	2	1	1	1	1	0	1	0	1	1	0	0	65	52	1	1	1	1	0	0	0	0	0	0	600	8	0	0	0	0	0	0	0	0	0	0	0	365	0	365	0	365
504	1	63	28.4006	1	2	1	2	2	1	1	1	1	0	0	0	4	1	0	0	56	42	1	0	1	1	0	0	0	0	0	0	600	7	0	0	0	0	0	0	0	0	0	0	0	365	0	365	0	365
505	1	66	23.6735	1	2	1	1	2	1	1	1	1	0	0	0	1	1	0	0	67	46	1	0	1	1	0	0	0	0	0	0	600	7	0	0	0	0	0	0	0	0	0	0	0	365	0	365	0	365
506	1	67	27.2017	2	2	1	2	2	1	1	1	1	0	0	0	1	1	0	0	64	49	1	0	1	1	0	1	1	0	0	0	600	9	0	0	0	0	0	0	0	0	1	0	0	365	1	65	0	365
507	1	59	24.1676	1	1	1	1	1	1	1	1	1	0	0	0	1	1	0	0	67	49	1	0	1	1	0	0	0	0	0	0	750	5	0	0	0	0	0	0	0	0	0	0	0	365	0	365	0	365
508	2	68	24.0348	1	2	2	2	2	1	1	1	1	0	1	0	1	1	0	0	62	50	0	0	1	1	0	0	0	0	0	0	600	12	0	0	0	0	0	0	0	0	0	0	0	365	0	365	0	365
509	1	81	22.879	2	2	2	2	2	1	1	1	1	0	0	0	1	1	0	0	52	54	1	1	1	1	0	0	0	0	0	0	600	9	0	0	0	0	0	0	0	0	0	0	0	365	0	365	0	365
510	2	64	24.5578	1	1	2	2	2	1	1	1	1	0	0	0	1	1	0	0	68	45	1	1	1	1	0	0	1	0	0	0	600	7	0	0	0	0	0	0	0	0	0	0	0	365	0	365	0	365
511	2	61	23.6128	1	1	1	1	1	1	1	1	1	0	0	0	1	1	1	1	53	52	1	0	1	1	0	0	0	0	0	0	600	7	0	0	0	0	0	0	0	0	0	0	0	365	0	365	0	365
512	1	60	20.1966	1	2	1	1	2	1	1	1	1	0	0	0	1	1	0	0	70	39	1	1	1	1	0	0	0	0	0	0	600	12	0	0	0	0	0	0	0	0	0	0	0	365	0	365	0	365
513	1	55	25.2596	1	2	2	2	2	1	1	1	1	0	0	0	4	1	0	0	50	58	1	0	1	1	0	1	1	0	0	0	600	8	0	0	0	0	0	0	0	0	0	0	0	365	0	365	0	365
514	1	62	26.2989	1	1	2	2	1	1	1	1	1	0	0	0	1	1	0	0	42	63	1	1	1	1	0	0	1	0	0	0	600	7	0	0	0	0	0	0	0	0	0	0	0	365	0	365	0	365
515	1	54	27.5769	1	1	1	1	1	1	1	1	1	0	0	0	1	1	0	0	72	43	1	0	1	1	0	1	0	0	0	0	900	6	0	0	0	0	0	0	0	0	0	0	0	365	0	365	0	365
516	1	60	22.2656	1	1	1	2	1	1	1	1	1	0	1	0	1	1	0	0	52	49	1	0	1	1	0	1	0	0	0	1	1500	7	1	0	0	0	0	0	0	0	0	0	0	365	0	365	0	365
517	1	73	23.1834	1	1	1	2	1	1	1	1	1	1	0	0	4	1	0	0	72	50	1	0	1	1	0	1	0	0	0	0	450	7	0	0	0	0	0	0	0	0	0	0	0	365	0	365	0	365
518	1	67	25.7658	1	1	2	1	1	1	1	1	1	0	0	0	1	1	0	0	61	49	0	0	1	1	0	0	0	0	0	0	0	7	0	0	0	0	0	0	0	0	0	0	0	365	0	365	0	365
519	1	58	25.4699	1	1	1	2	2	1	2	1	1	0	0	0	1	1	0	0	65	52	1	0	1	1	0	0	1	0	0	0	600	8	0	0	0	0	0	0	0	0	0	0	0	365	0	365	0	365
520	1	49	27.7448	1	2	2	1	2	1	1	1	1	0	0	0	1	1	0	0	48	56	1	1	1	1	0	0	0	0	0	0	600	7	0	0	0	0	0	0	0	0	0	0	0	365	0	365	0	365
521	1	67	27.0842	1	1	1	2	1	1	1	1	1	0	0	0	4	1	0	0	43	58	1	0	1	1	0	0	1	0	0	1	1800	7	0	0	0	0	0	0	0	0	0	0	0	365	0	365	0	365
522	1	54	23.6618	1	1	1	1	1	1	1	1	1	0	0	0	3	1	0	0	58	51	1	0	1	1	0	0	0	0	0	0	600	6	0	0	0	0	0	0	0	0	0	0	0	365	0	365	0	365
523	1	51	28.0428	2	2	1	2	2	1	1	1	1	0	0	0	4	1	0	0	56	58	1	0	1	1	0	1	0	0	0	0	150	6	0	0	0	0	0	0	0	0	0	0	0	365	0	365	0	365
524	2	61	23.1473	1	2	1	2	2	1	1	1	1	0	0	0	4	1	0	0	68	45	1	1	1	1	0	0	0	0	0	0	600	6	0	0	0	0	0	0	0	0	0	0	0	365	0	365	0	365
525	1	55	24.8477	1	2	2	2	2	1	1	1	1	0	0	0	1	1	0	0	64	62	1	0	1	1	0	1	1	0	0	0	600	7	0	0	0	0	0	0	0	0	0	0	0	365	0	365	0	365
526	1	58	19.0311	1	1	1	1	1	1	1	1	1	0	0	0	4	1	0	0	60	55	1	1	1	1	0	0	0	0	0	0	0	7	0	0	0	0	0	0	0	0	0	0	0	365	0	365	0	365
527	1	52	29.5677	1	2	1	2	2	1	1	1	1	0	0	0	3	1	0	0	53	53	1	1	1	1	0	0	0	0	0	0	900	7	0	0	0	0	0	0	0	0	0	0	0	365	0	365	0	365
528	2	64	20.9577	1	1	1	1	1	1	1	1	1	0	0	0	1	1	0	0	63	54	1	0	1	2	0	1	1	0	0	0	0	11	0	0	0	0	0	0	0	0	0	0	0	365	0	365	0	365
529	1	46	25.9516	1	1	1	1	1	1	1	1	1	0	0	0	1	1	0	0	40	45	1	1	1	1	0	0	0	0	0	0	600	7	0	0	0	0	0	0	0	0	0	0	0	365	0	365	0	365
530	1	79	23.5066	1	2	1	2	2	1	1	1	1	0	0	0	1	1	0	0	56	51	1	0	1	1	0	0	0	0	0	0	600	21	1	0	0	0	0	0	0	0	0	1	0	365	0	365	0	365
531	1	60	24.9138	1	2	2	2	2	1	1	1	1	0	0	0	4	1	0	0	55	46	1	0	1	1	0	1	0	0	0	0	840	7	0	0	0	0	0	0	0	0	0	0	0	365	0	365	0	365
532	1	56	25.6577	1	2	1	1	2	1	1	1	1	0	0	0	4	1	0	0	51	50	0	0	1	1	0	0	1	0	0	0	360	7	0	0	0	0	0	0	0	0	0	0	0	365	0	365	0	365
533	1	58	27.7769	1	2	2	2	2	1	1	1	1	0	0	0	1	1	0	0	67	48	1	0	1	1	0	0	0	0	0	0	1050	7	1	0	0	0	0	0	0	0	0	0	0	365	0	365	0	365
534	1	55	24.4358	2	1	1	1	1	1	1	1	1	0	0	0	1	1	0	1	33	84	1	0	1	1	0	0	1	0	0	0	600	10	0	0	0	0	0	0	0	0	0	0	0	365	0	365	0	365
535	1	65	28.2288	2	1	1	2	2	1	1	1	1	0	0	0	3	1	0	0	58	45	1	0	1	1	0	1	0	0	0	0	600	7	0	0	0	0	0	0	0	0	0	0	0	365	0	365	0	365
536	1	71	23.6618	1	1	1	2	2	1	1	1	1	0	0	0	1	1	0	0	69	46	1	0	1	1	0	0	0	0	0	0	600	7	0	0	0	0	0	0	0	0	0	0	0	365	0	365	0	365
537	1	58	24.4898	2	2	1	2	2	1	1	1	1	0	0	0	4	1	0	1	48	60	1	1	1	1	0	1	1	0	0	0	375	9	0	0	0	0	0	0	0	0	0	0	0	365	0	365	0	365
538	1	62	24.3369	1	2	1	2	2	1	1	1	1	0	1	0	4	1	0	0	46	44	1	0	1	1	0	1	1	0	0	0	600	7	0	0	0	0	0	0	0	0	0	0	0	365	0	365	0	365
539	1	72	24.0929	2	2	2	2	2	1	1	1	1	1	1	0	3	1	0	0	54	47	1	1	1	1	0	1	0	0	0	0	1050	7	0	0	0	0	0	0	0	0	0	0	0	365	0	365	0	365
540	1	60	20.7613	2	2	1	2	2	1	1	1	1	0	0	0	4	1	0	0	66	45	1	1	1	1	0	0	0	0	0	0	1500	7	0	0	0	0	0	0	0	0	0	0	0	365	1	78	0	365
541	1	69	28.9979	1	2	2	2	2	1	1	1	1	0	0	0	1	1	0	0	66	57	1	0	1	1	0	1	0	1	0	0	600	13	0	0	0	0	0	0	0	0	0	0	0	365	0	365	0	365
542	1	74	27.5879	1	2	1	1	2	1	1	1	1	0	0	0	1	1	0	0	62	48	0	0	1	1	0	0	1	0	0	0	750	7	0	0	0	0	0	0	0	0	0	0	0	365	0	365	0	365
543	1	66	29.0318	1	1	1	1	1	1	1	1	1	0	0	0	1	1	0	0	40	62	1	0	1	1	0	1	0	0	0	0	1050	8	1	0	0	0	0	0	0	0	0	1	0	365	0	365	0	365
544	1	75	22.4918	1	2	1	2	2	1	1	1	1	0	0	0	3	1	0	0	54	57	1	1	1	1	0	0	1	0	0	0	600	0	0	0	1	1	0	0	0	0	0	1	1	4	0	365	0	365
545	2	62	21.4577	1	1	1	1	1	1	1	1	1	0	0	0	1	1	0	0	50	55	1	0	1	1	0	0	1	0	0	0	0	7	0	0	0	0	0	0	0	0	0	0	0	365	0	365	0	365
546	1	57	20.202	1	2	1	1	2	1	1	1	1	0	0	0	1	1	0	0	50	61	1	0	1	1	0	0	0	0	0	0	300	7	0	0	0	0	0	0	0	0	0	0	0	365	0	365	0	365
547	1	61	21.8792	1	2	1	2	2	1	1	1	1	0	0	0	4	1	0	0	59	41	1	1	1	1	0	1	0	0	0	0	600	8	0	0	0	0	0	0	0	0	0	0	0	365	0	365	0	365
548	1	65	24.2277	1	1	1	2	1	1	1	1	1	0	0	0	1	1	0	0	64	50	1	0	1	1	0	0	0	0	0	0	600	7	1	0	0	0	0	0	0	0	0	1	0	365	0	365	0	365
549	1	53	28.7201	1	1	1	2	2	1	1	1	1	0	0	0	1	1	0	0	59	47	1	0	1	1	0	0	0	0	0	0	360	7	0	0	0	0	0	0	0	0	0	0	0	365	0	365	0	365
550	1	53	23.3844	1	2	1	2	2	1	1	1	1	0	0	0	4	1	0	0	60	48	1	0	1	1	0	1	0	0	0	0	750	8	0	0	0	0	0	0	0	0	0	0	0	365	0	365	0	365
551	1	49	29.3976	1	1	1	1	2	1	1	1	1	0	0	0	1	1	0	0	30	76	1	0	1	1	0	1	0	0	1	0	600	6	0	0	0	0	0	0	0	0	0	0	0	365	0	365	0	365
552	1	52	31.6077	1	2	1	2	2	1	1	1	1	0	0	0	4	1	0	0	40	69	0	0	1	1	0	0	1	0	0	0	600	6	0	0	0	0	0	0	0	0	0	0	0	365	0	365	0	365
553	2	62	28.5157	1	1	1	2	1	1	1	1	1	0	0	0	1	1	0	0	58	57	1	1	1	1	0	1	1	0	0	0	600	6	0	0	0	0	0	0	0	0	0	0	0	365	0	365	0	365
554	2	70	29.903	1	2	1	2	2	1	1	1	1	0	0	0	4	1	0	0	68	49	1	1	1	1	0	0	1	0	0	0	600	10	1	0	0	0	0	0	0	0	0	0	0	365	0	365	0	365
555	1	65	30.1168	1	2	1	2	2	1	1	1	1	0	0	0	1	1	0	0	60	44	1	1	1	1	0	0	1	0	0	0	900	7	0	0	0	0	0	0	0	0	1	0	0	365	0	365	0	365
556	1	75	25.5938	1	2	1	2	2	1	1	1	1	0	0	0	1	1	0	0	44	48	1	0	1	1	0	0	0	0	0	0	750	61	0	0	0	0	0	1	1	0	0	1	0	365	0	365	0	365
557	1	58	25.6768	1	1	1	2	1	1	1	1	1	0	1	0	1	1	0	0	64	51	1	0	1	1	0	0	1	0	0	0	600	8	0	0	0	0	0	0	0	0	0	0	0	365	0	365	0	365
558	2	43	26.0375	1	2	2	2	2	1	1	1	1	0	0	0	4	1	0	0	65	38	1	0	1	1	0	0	0	0	0	0	600	8	0	0	0	0	0	0	0	0	0	0	0	365	0	365	0	365
559	1	62	24.978	1	2	1	2	2	1	1	1	1	0	0	0	4	1	0	0	50	66	1	1	1	1	0	0	1	0	0	0	600	7	0	0	0	0	0	0	0	0	0	0	0	365	0	365	0	365
560	2	54	28.3977	1	2	1	2	2	1	1	1	1	0	0	0	1	1	0	0	60	47	1	0	1	1	0	0	0	0	0	0	500	7	0	0	0	0	0	0	0	0	0	0	0	365	0	365	0	365
561	1	67	27.0641	1	2	1	2	2	1	1	1	1	0	0	0	4	1	0	0	59	49	1	0	1	1	0	1	1	0	0	0	600	7	0	0	0	0	0	0	0	0	0	0	0	365	0	365	0	365
562	2	73	27.4718	1	1	1	2	2	1	1	1	1	0	1	0	1	1	0	0	68	49	1	0	1	1	0	1	0	0	0	0	260	6	0	0	0	0	0	0	0	0	0	0	0	365	0	365	0	365
563	2	75	27.3438	1	2	2	2	2	1	1	1	1	0	0	0	1	1	0	0	62	47	1	1	1	1	0	1	1	0	0	0	600	17	0	0	0	0	0	0	0	0	0	0	0	365	0	365	0	365
564	1	62	26.3958	1	2	1	1	2	1	1	1	1	0	0	0	4	1	0	0	62	40	0	0	1	1	0	0	0	0	0	0	0	7	0	0	0	0	0	0	0	0	0	0	0	365	0	365	0	365
565	2	56	27.7789	1	2	2	1	2	1	1	1	1	0	0	0	1	1	0	0	61	43	1	0	1	1	0	1	0	0	0	0	390	10	0	0	0	0	0	0	0	0	0	0	0	365	0	365	0	365
566	2	66	23.5294	1	1	2	2	2	1	1	1	1	0	0	0	1	1	0	0	60	51	1	1	1	1	0	0	0	0	0	0	600	7	0	0	0	0	0	0	0	0	0	0	0	365	0	365	0	365
567	2	66	26.5028	1	1	1	1	1	1	1	1	1	0	0	0	1	1	0	0	47	53	1	0	1	1	0	0	1	0	0	0	600	7	0	0	0	0	0	0	0	0	0	0	0	365	0	365	0	365
568	2	68	28.7269	1	2	1	2	2	1	1	1	1	0	0	0	4	1	0	0	67	48	1	0	1	1	0	1	1	0	0	0	0	7	0	0	0	0	0	0	0	0	0	0	0	365	0	365	0	365
569	1	71	24.5678	2	2	1	2	2	1	1	1	1	0	0	0	1	1	0	0	68	43	1	0	1	1	0	1	0	0	0	0	600	6	0	0	0	0	0	0	0	0	0	0	0	365	0	365	0	365
570	1	73	28.0103	1	2	1	2	2	1	1	1	1	0	1	0	1	1	0	0	65	44	1	0	1	1	0	0	0	0	0	0	450	20	0	0	0	0	0	0	0	0	0	0	0	365	0	365	0	365
571	1	60	24.1679	2	2	1	2	2	1	1	1	1	0	0	0	4	1	0	0	60	43	1	1	1	1	0	1	0	0	0	0	600	6	0	0	0	0	0	0	0	0	0	0	0	365	0	365	0	365
572	2	71	22.8926	1	1	1	1	1	1	1	1	1	0	0	0	1	1	0	0	66	44	1	1	1	1	0	1	1	0	0	0	600	17	0	0	0	0	0	0	0	0	0	0	0	365	0	365	0	365
573	1	61	24.4473	1	1	2	1	1	1	1	1	1	0	0	0	4	1	0	0	66	48	1	1	1	1	0	1	0	0	0	0	600	6	0	0	0	0	0	0	0	0	0	0	0	365	0	365	0	365
574	1	69	25.5102	1	2	2	2	2	1	1	1	1	0	1	0	1	1	0	0	70	50	1	0	1	1	0	1	0	0	0	0	600	12	0	0	0	0	0	0	0	0	0	0	0	365	0	365	0	365
575	2	67	20.2396	1	1	2	2	1	1	1	1	1	0	0	0	4	1	0	0	45	52	1	0	1	1	0	0	1	0	0	1	600	28	1	0	1	0	0	1	0	0	0	1	0	365	0	365	0	365
576	1	60	24.3827	1	2	1	2	2	1	1	1	1	0	0	0	3	1	0	0	64	52	1	0	1	1	0	0	0	0	0	0	500	7	0	0	0	0	0	0	0	0	0	0	0	365	0	365	0	365
577	2	58	22.1377	1	1	1	2	1	1	1	1	1	0	0	0	1	1	0	0	53	43	0	0	1	1	0	0	1	0	0	0	2400	13	0	0	0	0	0	0	0	0	0	0	0	365	0	365	0	365
578	1	65	27.7329	1	2	2	2	2	1	1	1	1	0	0	0	1	1	0	0	57	50	1	1	1	1	0	0	1	0	0	0	750	6	0	0	0	0	0	0	0	0	0	0	0	365	0	365	0	365
579	1	72	33.3206	1	1	1	1	2	1	1	1	1	1	0	0	1	1	0	0	70	46	1	0	1	1	0	0	0	0	0	0	450	17	0	0	0	0	0	0	0	0	0	0	0	365	0	365	0	365
580	2	67	32.4628	1	2	1	2	2	1	1	1	1	1	0	0	1	1	0	0	62	42	1	0	1	1	0	0	1	0	0	0	900	7	0	0	0	0	0	0	0	0	0	0	0	365	0	365	0	365
581	1	78	24.6988	1	2	1	2	2	1	1	1	1	0	0	0	3	1	0	0	59	40	1	1	1	1	0	1	0	0	0	0	750	14	0	0	0	0	0	0	0	0	0	0	0	365	0	365	0	365
582	1	64	28.4008	2	2	1	2	2	1	1	1	1	0	0	0	4	1	0	0	64	50	1	0	1	1	0	0	1	0	0	1	600	6	0	0	0	0	0	0	0	0	0	0	0	365	0	365	0	365
583	2	57	25.8065	1	1	1	1	1	1	1	1	1	0	0	0	1	1	0	1	40	50	1	0	1	1	0	0	1	0	0	0	600	5	0	0	0	0	0	0	0	0	0	0	0	365	0	365	0	365
584	1	74	22.4976	1	2	1	1	2	1	1	1	1	0	0	0	1	1	0	0	55	68	1	0	1	1	0	0	1	0	0	0	900	11	0	0	1	1	0	0	0	0	0	1	1	2	0	365	0	365
585	2	60	29.0318	1	2	1	2	2	1	1	1	1	0	0	0	4	1	0	1	60	61	1	0	1	1	0	0	1	0	0	0	600	7	0	0	0	0	0	0	0	0	0	0	0	365	0	365	0	365
586	1	59	27.6787	1	1	1	2	1	1	1	1	1	0	0	0	1	1	0	1	53	67	1	1	1	1	0	1	1	0	0	0	600	7	0	0	0	0	0	0	0	0	0	0	0	365	0	365	0	365
587	1	54	28.6048	1	1	1	2	1	1	1	1	1	0	0	0	1	1	0	0	72	51	1	1	1	1	0	0	1	0	0	0	450	7	0	0	0	0	0	0	0	0	0	0	0	365	0	365	0	365
588	2	64	23.1477	1	1	1	2	1	1	1	1	1	0	0	0	1	1	0	0	61	47	1	0	1	1	0	0	1	0	0	0	600	12	0	0	0	0	0	0	0	0	0	0	0	365	0	365	0	365
589	1	72	23.6295	2	2	2	1	2	2	1	1	1	1	0	0	4	1	0	0	63	52	1	0	1	1	0	0	0	0	0	0	600	11	0	0	0	0	0	0	0	0	0	0	0	365	0	365	0	365
590	2	66	24.2438	1	1	1	2	1	1	1	1	1	0	0	0	4	1	0	0	77	45	0	0	1	1	0	0	0	0	0	0	540	10	0	0	0	0	0	0	0	0	0	0	0	365	0	365	0	365
591	2	56	34.6028	1	1	1	1	2	1	1	1	1	0	0	0	1	1	0	0	60	51	1	0	1	1	0	0	0	0	0	0	600	7	0	0	0	0	0	0	0	0	0	0	0	365	0	365	0	365
592	2	65	28.0688	1	2	1	1	2	1	1	1	1	0	0	0	1	1	0	0	54	52	1	1	1	2	0	1	1	0	0	0	600	7	0	0	0	0	0	0	0	0	0	0	0	365	0	365	0	365
593	1	58	23.3556	1	2	1	2	2	1	1	1	1	0	0	0	1	1	0	0	55	44	1	0	1	1	0	1	0	0	0	0	600	7	0	0	0	0	0	0	0	0	0	0	0	365	0	365	0	365
594	2	63	24.9068	1	1	1	2	1	1	1	1	1	0	0	0	3	1	0	0	60	48	1	0	1	1	0	1	1	0	0	0	600	7	0	0	0	0	0	0	0	0	0	0	0	365	0	365	0	365
595	2	70	22.9569	1	2	1	1	2	1	1	1	1	0	0	0	1	1	0	0	75	46	1	0	1	1	0	1	1	0	0	0	900	6	0	0	0	0	0	0	0	0	0	0	0	365	0	365	0	365
596	1	58	28.0404	1	2	1	1	2	1	1	1	1	0	0	0	1	1	0	0	44	60	1	1	1	1	0	0	0	0	0	0	1200	11	0	0	1	0	0	0	0	0	0	1	0	365	0	365	0	365
597	1	53	26.5348	1	1	1	2	1	1	1	2	1	0	1	0	1	1	1	0	55	45	1	0	1	1	0	1	1	0	0	0	900	11	0	0	0	0	0	0	0	0	0	0	0	365	0	365	0	365
598	1	69	24.4479	1	2	1	1	2	1	1	1	1	0	0	0	1	1	0	0	61	44	1	0	1	1	0	1	0	0	0	0	1050	8	0	0	0	0	0	0	0	0	0	0	0	365	0	365	0	365
599	1	53	27.3797	2	1	1	2	2	1	1	1	1	0	0	0	4	1	0	1	48	56	1	0	1	1	0	1	1	0	0	0	600	11	0	0	0	0	0	0	0	0	0	0	0	365	0	365	0	365
600	1	56	21.551	2	2	1	2	2	1	1	1	1	0	0	0	1	1	0	0	46	62	1	0	1	1	0	1	0	0	0	0	900	6	0	0	0	0	0	0	0	0	0	0	0	365	0	365	0	365
601	1	77	24.2438	1	2	1	2	2	1	1	2	1	0	0	0	1	1	0	0	62	44	0	0	1	1	0	0	1	0	0	0	750	21	1	0	0	0	0	0	0	1	0	1	0	365	0	365	0	365
602	2	73	22.9787	1	2	1	2	2	1	1	1	1	0	0	0	1	1	0	0	63	51	1	0	1	1	0	1	1	0	0	0	600	12	0	0	0	0	0	0	0	0	0	0	0	365	0	365	0	365
603	1	56	26.0277	1	1	1	2	1	1	1	1	1	0	0	0	4	1	0	0	63	49	1	1	1	1	0	0	0	0	0	0	600	9	0	0	0	0	0	0	0	0	0	0	0	365	0	365	0	365
604	1	58	25.4029	1	2	2	1	2	1	1	1	1	0	0	0	1	1	0	0	46	55	1	1	1	1	0	0	1	0	1	0	450	11	0	0	0	0	0	0	0	0	0	0	0	365	0	365	0	365
605	1	47	28.7198	1	2	2	1	2	1	1	1	1	0	0	0	4	1	0	0	50	55	1	0	1	1	0	0	0	0	0	0	600	8	0	0	0	0	0	0	0	0	0	0	0	365	0	365	0	365
606	1	55	26.4287	1	2	2	2	2	2	1	1	1	0	0	0	4	1	0	0	55	54	1	0	1	1	0	1	0	0	0	0	900	12	0	0	0	0	0	1	0	0	0	1	0	365	0	365	0	365
607	1	57	21.2189	1	2	2	1	2	1	1	1	1	0	0	0	1	1	0	0	57	43	1	0	1	1	0	0	0	0	0	0	600	7	0	0	0	0	0	0	0	0	0	0	0	365	0	365	0	365
608	1	49	29.3848	1	1	2	2	1	1	1	1	1	0	0	0	3	1	0	0	58	54	1	1	1	1	0	0	0	0	0	0	600	7	0	0	0	0	0	0	0	0	0	0	0	365	0	365	0	365
609	1	57	24.1632	1	2	2	2	2	1	1	1	1	0	0	0	1	1	0	0	50	63	1	0	1	1	0	0	1	0	0	1	600	8	0	0	0	0	0	0	0	0	0	0	0	365	0	365	0	365
610	1	74	26.4706	1	2	2	2	2	1	1	1	2	1	0	0	1	1	0	0	63	53	1	0	1	1	0	0	0	0	0	0	600	14	0	0	0	0	0	0	0	0	0	0	0	365	0	365	0	365
611	1	59	28.6857	1	2	1	1	2	1	1	1	1	0	1	0	1	1	0	1	63	45	1	0	1	1	0	0	1	0	0	0	300	10	0	0	0	0	0	0	0	0	0	0	0	365	0	365	0	365
612	1	58	23.1086	2	1	1	2	1	1	1	1	1	0	0	0	1	1	0	0	64	42	0	0	1	1	0	1	0	0	0	1	900	13	0	0	0	0	0	0	0	0	0	0	0	365	0	365	0	365
613	1	82	22.3864	1	1	1	1	1	1	1	1	1	0	0	0	4	1	0	0	42	59	1	1	1	1	0	0	0	0	0	0	600	7	0	0	0	0	0	0	0	0	0	0	0	365	0	365	0	365
614	1	66	23.9869	1	2	2	2	2	1	1	1	1	0	0	0	4	1	0	0	64	43	1	0	1	1	0	1	0	0	0	0	450	7	0	0	0	0	0	0	0	0	0	0	0	365	0	365	0	365
615	1	72	27.3357	1	1	1	2	1	1	1	1	1	0	0	0	1	1	0	0	65	45	1	0	1	1	0	0	1	0	0	0	600	7	0	0	0	0	0	0	0	0	0	0	0	365	0	365	0	365
616	1	75	24.4477	1	1	2	2	1	1	1	1	1	0	0	0	1	1	0	0	58	50	1	0	1	1	0	0	0	0	0	0	300	8	0	0	0	0	0	0	0	0	0	0	0	365	0	365	0	365
617	2	52	26.5626	1	1	1	2	2	1	1	1	1	0	0	0	1	1	0	0	55	60	1	1	1	1	0	1	1	0	0	0	600	7	0	0	0	0	0	0	0	0	0	0	0	365	0	365	0	365
618	1	57	30.7958	2	1	1	1	1	1	1	1	1	0	0	0	4	1	0	0	64	51	1	0	1	1	0	0	0	0	0	0	300	6	0	0	0	0	0	0	0	0	0	0	0	365	0	365	0	365
619	1	65	24.539	1	1	1	2	1	1	1	1	1	0	0	0	4	1	0	0	53	51	1	0	1	1	0	1	1	0	0	0	600	7	0	0	0	0	0	0	0	0	0	0	0	365	0	365	0	365
620	1	56	25.3516	2	1	1	2	1	1	1	1	1	0	0	0	4	1	0	0	40	63	1	0	1	1	0	1	1	0	0	0	450	9	0	0	0	0	0	0	0	0	0	0	0	365	0	365	0	365
621	1	61	27.0169	1	1	2	1	1	1	1	1	1	0	0	0	1	1	0	0	62	45	1	0	1	1	0	0	0	0	0	0	600	8	1	0	0	0	0	0	0	0	0	1	0	365	0	365	1	234
622	1	65	23.3469	1	1	1	2	2	1	1	1	1	0	0	0	4	1	0	0	55	47	1	1	1	1	0	0	0	0	0	0	600	7	0	0	0	0	0	0	0	0	0	0	0	365	0	365	0	365
623	1	64	24.6788	2	2	1	1	2	1	1	1	1	0	0	0	4	1	0	0	55	45	1	0	1	1	0	0	0	0	0	0	600	7	0	0	0	0	0	0	0	0	0	0	0	365	0	365	0	365
624	1	65	24.6097	1	2	2	1	2	1	1	1	1	0	0	0	1	1	0	0	70	42	1	1	1	1	0	0	0	0	0	0	720	7	0	0	0	0	0	0	0	0	0	0	0	365	0	365	0	365
625	1	58	16.5988	2	1	1	2	1	1	1	1	1	0	0	0	1	1	0	0	60	43	1	0	1	1	0	0	1	0	0	0	900	7	0	0	0	0	0	0	0	0	0	0	0	365	0	365	0	365
626	1	61	24.4358	1	2	1	1	2	1	1	1	1	0	0	0	1	1	0	0	57	40	0	0	1	1	0	0	0	0	0	0	600	7	0	0	0	0	0	0	0	0	0	0	0	365	0	365	0	365
627	1	68	26.8388	2	2	1	2	2	1	1	1	1	0	0	0	4	1	0	0	56	44	1	0	1	1	0	0	0	0	0	0	600	8	0	0	0	0	0	0	0	0	0	0	0	365	0	365	0	365
628	1	71	23.9388	1	2	1	2	2	1	1	1	1	0	0	0	3	1	0	1	62	46	1	0	1	1	0	0	0	0	0	0	300	7	0	0	0	0	0	0	0	0	0	0	0	365	0	365	0	365
629	1	57	23.939	1	2	1	2	2	1	1	1	1	0	0	0	3	1	0	0	50	52	1	0	1	1	0	0	0	0	0	0	600	7	0	0	0	0	0	0	0	0	0	0	0	365	0	365	0	365
630	1	61	25.2595	2	2	1	1	2	1	1	1	1	0	0	0	4	1	0	0	59	45	1	1	1	1	0	1	0	0	0	0	600	7	0	0	0	0	0	0	0	0	0	0	0	365	0	365	0	365
631	1	70	26.8766	1	2	1	2	2	1	1	1	1	0	0	0	1	1	0	0	65	52	1	0	1	1	0	0	1	0	0	1	600	10	0	0	0	0	0	0	0	0	0	0	0	365	0	365	0	365
632	1	62	27.5483	2	2	1	2	2	1	1	1	1	0	0	0	4	1	0	0	51	52	1	0	1	1	0	0	0	0	0	0	600	7	0	0	0	0	0	0	0	0	0	0	0	365	0	365	0	365
633	1	74	20.1778	1	2	1	1	2	1	1	1	1	0	0	0	1	1	0	0	40	59	1	1	1	1	0	0	1	0	0	0	600	10	0	0	0	0	0	0	0	0	0	0	0	365	0	365	0	365
634	1	60	27.3358	1	1	1	2	1	1	1	1	1	0	0	0	4	1	0	0	60	45	0	0	1	1	0	0	0	0	0	0	600	7	0	0	0	0	0	0	0	0	0	0	0	365	0	365	0	365
635	1	75	23.3888	1	2	2	1	2	1	1	1	1	0	0	0	1	1	0	1	50	50	1	0	1	1	0	1	0	0	0	0	600	6	0	0	0	0	0	0	0	0	0	0	0	365	0	365	0	365
636	1	65	27.7778	1	2	1	1	2	1	1	1	1	0	0	0	1	1	0	0	52	62	1	0	1	1	0	0	1	0	0	0	600	6	0	0	0	0	0	0	0	0	0	0	0	365	0	365	0	365
637	1	70	26.1277	1	2	1	2	2	1	1	1	1	0	0	0	4	1	0	0	55	48	1	0	1	1	0	0	1	0	0	0	600	10	0	0	0	0	0	0	0	0	0	0	0	365	0	365	0	365
638	1	69	24.7477	2	1	1	2	2	1	1	1	1	0	0	0	1	1	0	0	62	46	1	0	1	1	0	1	0	0	0	0	600	6	0	0	0	0	0	0	0	0	0	0	0	365	0	365	0	365
639	1	48	23.9769	1	1	2	2	1	1	1	1	1	0	0	0	1	1	0	0	56	49	0	0	1	1	0	0	0	0	0	0	450	7	0	0	0	0	0	0	0	0	0	0	0	365	0	365	0	365
640	1	68	23.8752	1	1	1	2	1	1	1	1	1	0	0	0	3	1	0	0	58	52	1	0	1	1	0	1	0	0	0	0	600	7	0	0	0	0	0	0	0	0	0	0	0	365	0	365	0	365
641	1	69	24.1286	2	1	1	2	1	1	1	1	1	0	0	0	1	1	0	0	69	62	1	1	1	1	0	0	1	0	0	0	900	7	0	0	0	0	0	0	0	0	0	0	0	365	0	365	0	365
642	1	68	25.3906	2	2	1	1	2	1	1	1	1	0	0	0	4	1	0	0	60	50	1	1	1	1	0	0	0	0	0	0	900	10	0	0	0	0	0	0	0	0	0	0	0	365	0	365	0	365
643	1	56	27.3908	1	2	2	2	2	1	1	1	1	1	0	0	1	1	0	0	61	55	1	0	1	1	0	1	0	0	0	0	600	24	0	0	0	0	0	0	0	0	0	0	0	365	0	365	0	365
644	2	58	25.4378	1	2	1	2	2	1	1	1	1	0	0	0	1	1	0	0	63	46	1	0	1	1	0	1	0	0	0	0	600	7	1	0	0	0	0	0	0	0	0	0	0	365	0	365	0	365
645	1	53	26.2164	1	2	2	1	2	1	1	1	1	0	0	0	3	1	0	1	67	53	0	0	1	1	0	1	0	0	0	0	600	7	0	0	0	0	0	0	0	0	0	0	0	365	0	365	0	365
646	1	61	32.4622	1	2	1	1	2	1	1	1	1	0	0	0	4	1	0	0	60	48	1	0	1	1	0	0	1	0	0	0	690	8	0	0	0	0	0	0	0	0	0	0	0	365	0	365	0	365
647	1	69	25.2828	1	1	1	1	1	1	1	1	1	0	0	0	4	1	0	0	61	56	1	0	1	1	0	0	1	0	0	1	600	7	0	0	0	0	0	0	0	0	0	0	0	365	0	365	0	365
648	2	68	16.6938	1	1	1	2	1	1	1	1	1	0	0	0	4	1	0	1	41	54	1	0	1	1	0	1	1	0	1	0	0	12	0	0	0	0	0	0	0	0	0	0	0	365	0	365	0	365
649	1	52	34.4222	1	2	1	2	2	1	1	1	1	0	0	0	1	1	0	0	54	76	1	1	1	1	0	0	0	0	0	0	400	7	0	0	0	0	0	0	0	0	0	0	0	365	0	365	0	365
650	1	57	23.8895	2	2	1	2	2	1	1	1	1	0	0	0	1	1	0	0	53	49	1	0	1	1	0	1	1	0	0	0	900	14	0	0	0	0	0	0	0	0	0	0	0	365	0	365	0	365
651	1	57	25.9709	1	1	1	2	1	1	1	1	1	0	0	0	4	1	0	0	59	47	1	0	1	1	0	0	0	0	0	0	600	7	0	0	0	0	0	0	0	0	0	0	0	365	0	365	0	365
652	1	59	25.0398	1	1	2	2	1	1	1	1	1	0	0	0	1	1	0	0	60	48	1	1	1	1	0	0	0	0	0	0	600	7	0	0	0	0	0	0	0	0	0	0	0	365	0	365	0	365
653	1	60	31.1419	1	2	1	2	2	1	1	1	1	1	0	0	1	1	0	0	60	55	0	0	1	1	0	0	0	0	0	0	600	10	0	0	0	0	0	0	0	0	0	0	0	365	0	365	0	365
654	1	44	28.5666	1	2	1	2	2	1	1	1	1	0	0	0	1	1	0	0	65	45	1	0	1	1	0	0	1	0	0	0	600	7	0	0	0	0	0	0	0	0	0	0	0	365	0	365	0	365
655	1	61	20.202	1	2	1	2	2	1	1	1	1	0	0	0	1	1	0	0	42	57	0	0	1	1	0	1	0	0	0	0	600	7	0	0	0	0	0	0	0	0	0	0	0	365	0	365	0	365
656	1	67	22.9866	1	2	1	1	2	1	1	1	1	0	1	0	1	1	0	0	64	42	1	1	1	1	0	0	0	0	0	0	690	7	0	0	0	0	0	0	0	0	0	0	0	365	0	365	0	365
657	2	64	30.0216	1	1	1	2	1	1	1	1	1	0	0	0	3	1	0	0	57	45	1	0	1	1	0	0	1	0	0	0	600	7	0	0	0	0	0	0	0	0	0	0	0	365	0	365	0	365
658	1	57	25.649	1	2	2	2	2	1	1	1	1	0	0	0	1	1	0	0	62	49	1	0	1	1	0	0	1	0	0	0	600	6	0	0	0	0	0	0	0	0	0	0	0	365	0	365	0	365
659	2	61	23.5556	1	1	2	2	2	1	1	1	1	1	0	0	1	1	0	0	65	43	1	0	1	1	0	0	1	0	0	0	600	10	0	0	0	0	0	0	0	0	0	0	0	365	0	365	0	365
660	1	58	31.0207	1	1	1	1	1	1	1	1	1	0	0	0	4	1	0	0	53	59	1	0	1	1	0	0	0	0	0	0	600	7	0	0	0	0	0	0	0	0	0	0	0	365	0	365	0	365
661	2	55	19.2336	1	2	1	2	2	1	1	1	2	0	0	0	1	1	0	0	68	43	1	1	1	1	0	1	1	0	0	0	600	10	0	0	0	0	0	0	0	0	0	0	0	365	0	365	0	365
662	1	67	24.4418	1	2	1	2	2	1	1	1	1	0	0	0	3	1	0	0	65	52	1	0	1	1	0	1	0	0	0	0	600	7	0	0	0	0	0	0	0	0	0	0	0	365	0	365	0	365
663	2	62	23.4376	1	2	2	1	2	1	1	1	1	0	0	0	1	1	0	0	57	42	1	0	1	1	0	0	1	0	0	0	900	8	0	0	0	0	0	0	0	0	0	0	0	365	0	365	0	365
664	1	54	25.2363	1	2	2	2	2	1	1	2	1	0	1	0	4	1	0	0	60	51	1	0	1	1	0	1	0	0	0	0	900	7	1	0	0	0	0	0	0	0	0	0	0	365	0	365	0	365
665	1	62	25.6878	2	1	2	1	2	1	1	1	1	0	0	0	3	1	0	0	55	45	0	0	1	1	0	0	1	0	0	0	750	7	0	0	0	0	0	0	0	0	0	0	0	365	0	365	0	365
666	1	73	27.769	1	2	1	2	2	1	1	1	1	0	0	0	4	1	0	0	60	43	1	0	1	1	0	0	1	0	0	0	450	12	0	0	0	0	0	0	0	0	0	0	0	365	0	365	0	365
667	2	72	22.0711	1	2	2	1	2	1	1	2	1	0	1	0	4	1	0	1	65	44	1	0	1	1	0	0	0	0	0	0	600	7	0	0	0	0	0	0	0	0	0	0	0	365	0	365	0	365
668	1	64	22.4866	1	2	1	2	2	1	1	1	1	0	0	0	1	1	0	0	66	41	1	1	1	1	0	0	0	0	0	0	660	7	0	0	0	0	0	0	0	0	0	0	0	365	0	365	0	365
669	1	64	24.9777	1	2	1	1	2	1	1	1	1	0	0	0	1	1	0	0	68	43	0	0	1	1	0	0	0	0	0	0	600	7	0	0	0	0	0	0	0	0	0	0	0	365	0	365	0	365
670	1	62	24.2277	2	2	2	1	2	1	1	1	1	0	0	0	1	1	0	0	62	55	1	1	1	1	0	0	1	0	0	0	600	7	0	0	0	0	0	0	0	0	0	0	0	365	0	365	0	365
671	1	67	26.9274	1	2	1	2	2	1	1	1	1	0	0	0	3	1	0	0	65	55	1	0	1	1	0	1	1	0	0	0	750	12	0	0	0	0	0	0	0	1	0	1	0	365	0	365	0	365
672	1	72	25.2645	2	2	1	1	2	1	1	2	1	0	1	0	1	1	0	0	62	49	1	0	1	1	0	0	1	0	0	0	600	9	0	0	0	0	0	0	0	0	0	0	0	365	0	365	0	365
673	1	64	26.079	1	1	1	1	2	1	1	1	1	0	1	0	4	1	0	0	56	66	1	1	1	1	0	0	0	0	0	0	600	8	0	0	0	0	0	0	0	0	0	0	0	365	0	365	0	365
674	1	75	18.1253	1	1	1	2	1	1	1	1	1	0	0	0	1	1	0	0	49	45	1	0	1	1	0	1	1	0	0	0	600	9	0	0	0	0	0	0	0	0	0	0	0	365	0	365	0	365
675	1	69	25.0398	2	1	1	2	1	1	1	1	1	0	0	0	1	1	0	0	60	46	1	0	1	1	0	0	0	0	0	0	600	7	0	0	0	0	0	0	0	0	0	0	0	365	0	365	0	365
676	1	70	23.4236	1	1	1	2	1	1	1	1	1	0	0	0	1	1	0	0	55	49	1	0	1	1	0	1	1	0	0	0	600	7	0	0	0	0	0	0	0	0	0	0	0	365	0	365	0	365
677	1	44	26.7698	1	2	1	1	2	2	1	1	1	0	0	0	4	1	0	0	63	48	0	0	1	1	0	0	0	0	0	0	0	7	0	0	0	0	0	0	0	0	0	0	0	365	0	365	0	365
678	1	59	25.2092	1	1	2	2	1	1	1	1	1	0	0	0	4	1	0	0	48	44	1	0	1	1	0	0	1	0	0	0	600	12	0	0	0	0	0	0	0	0	0	0	0	365	0	365	0	365
679	1	48	29.7479	2	2	1	1	2	1	1	1	1	0	0	0	1	1	0	0	59	45	1	1	1	1	0	0	1	0	0	0	600	13	0	0	0	0	0	0	0	0	0	0	0	365	0	365	0	365
680	1	57	30.1162	2	2	1	2	2	1	1	1	1	0	0	0	4	1	0	0	56	47	1	0	1	1	0	0	1	0	0	1	1450	7	0	0	0	0	0	0	0	0	0	0	0	365	0	365	0	365
681	1	59	27.7769	1	1	2	1	1	1	1	1	1	0	0	0	4	1	0	0	70	48	1	0	1	1	0	1	1	0	0	0	600	7	0	0	0	0	0	0	0	0	0	0	0	365	1	24	1	136
682	1	57	28.2289	1	2	2	2	2	1	1	1	1	0	0	0	4	1	0	0	60	43	1	0	1	1	0	0	0	0	0	0	1200	11	0	0	0	0	0	0	0	0	1	0	0	365	1	242	0	365
683	2	50	28.9063	1	2	1	1	2	1	1	1	1	0	0	0	1	1	0	0	66	48	1	0	1	1	0	0	0	0	0	0	600	6	0	0	0	0	0	0	0	0	0	0	0	365	0	365	0	365
684	1	44	24.3142	1	1	2	1	1	1	1	1	1	0	0	0	1	1	0	0	65	34	1	0	1	1	0	1	1	0	0	0	690	7	0	0	0	0	0	0	0	0	0	0	0	365	0	365	0	365
685	2	59	31.2488	1	2	1	2	2	1	1	1	1	0	0	0	1	1	0	0	72	42	0	0	1	1	0	0	0	0	0	0	600	7	0	0	0	0	0	0	0	0	0	0	0	365	0	365	0	365
686	1	45	22.4913	1	2	1	1	2	1	1	1	1	0	0	0	1	1	0	0	55	68	1	1	1	1	0	0	1	0	0	0	900	11	0	0	0	0	0	0	0	0	0	1	0	365	0	365	0	365
687	1	67	27.0842	1	1	1	2	1	1	1	1	1	0	0	0	4	1	0	0	43	58	1	0	1	1	0	0	1	0	0	1	1800	7	0	0	0	0	0	0	0	0	0	0	0	365	0	365	0	365
688	1	65	30.111	1	2	1	2	2	1	1	1	1	0	0	0	1	1	0	0	60	44	1	1	1	1	0	0	1	0	0	0	900	7	1	0	0	0	0	0	0	0	1	0	0	365	1	45	0	365
689	2	66	23.5294	1	1	2	2	2	1	1	1	1	0	0	1	1	1	0	0	60	51	1	0	1	1	0	0	0	0	0	0	600	7	0	0	0	0	0	0	0	0	0	0	0	365	0	365	0	365
690	1	75	24.841	1	1	2	2	1	1	1	1	1	0	0	0	1	1	0	0	64	62	0	0	1	1	0	1	1	0	0	0	600	7	0	0	0	0	0	0	0	0	0	0	0	365	0	365	0	365
691	2	67	20.2395	1	1	2	2	1	1	1	1	1	0	0	0	4	1	0	0	45	52	1	0	1	1	0	0	1	0	0	1	600	28	0	0	1	0	0	1	0	0	0	1	0	365	0	365	0	365
692	2	58	25.7812	1	1	1	2	1	1	1	1	1	0	0	0	1	1	0	0	52	50	1	1	1	1	0	0	0	0	0	0	600	10	0	0	0	0	0	0	0	0	0	0	0	365	0	365	0	365
693	1	68	26.8386	2	2	1	2	2	1	1	1	1	0	0	0	4	1	0	0	56	44	1	0	1	1	0	0	0	0	0	0	600	8	0	0	0	0	0	0	0	0	0	0	0	365	0	365	0	365
694	1	63	28.4005	1	2	1	2	2	1	1	1	1	0	0	0	4	1	0	0	56	42	1	0	1	1	0	0	0	0	0	0	600	7	0	0	0	0	0	0	0	0	0	0	0	365	0	365	0	365
695	1	57	23.8895	2	1	1	2	2	1	1	1	1	0	0	0	1	1	0	0	53	49	1	0	1	1	0	1	1	0	0	0	900	14	0	0	0	0	0	0	0	0	0	0	0	365	0	365	0	365
696	2	75	27.3438	1	2	2	2	2	1	1	1	1	0	0	0	1	1	0	0	62	47	1	0	1	1	0	1	1	0	0	0	600	17	0	0	0	0	0	0	0	0	0	0	0	365	0	365	0	365
697	1	57	21.2183	1	1	2	1	1	1	1	1	1	0	0	0	1	1	0	0	57	43	1	0	1	1	0	0	0	0	0	0	600	7	0	0	0	0	0	0	0	0	0	0	0	365	0	365	0	365
698	2	64	23.1473	1	1	1	2	1	1	1	1	1	0	0	0	1	1	1	0	61	47	1	0	1	1	0	0	1	0	0	0	600	12	0	0	0	0	0	0	0	0	0	0	0	365	0	365	0	365
699	1	49	29.3848	1	1	2	2	1	1	1	1	1	0	0	0	3	1	0	0	58	54	1	1	1	1	0	0	0	0	0	0	600	7	0	0	0	0	0	0	0	0	0	0	0	365	0	365	0	365
700	1	65	27.7778	1	2	1	2	2	1	1	1	1	0	0	0	1	1	0	0	52	62	0	0	1	1	0	0	1	0	0	0	600	6	0	0	0	0	0	0	0	0	0	0	0	365	0	365	0	365
701	1	53	25.6896	1	2	1	2	2	1	1	1	1	0	0	0	4	1	0	0	56	54	1	0	1	1	0	1	0	1	0	0	750	7	0	0	0	0	0	0	0	0	1	0	0	365	0	365	0	365
702	1	59	27.7767	1	2	2	1	2	1	1	1	1	0	0	0	4	1	0	0	70	48	1	0	1	1	0	1	1	0	0	0	600	7	0	0	0	0	0	0	0	0	0	0	0	365	1	123	1	234
703	2	61	23.5556	1	2	2	2	2	1	1	1	1	1	0	0	1	1	0	0	65	43	1	0	1	1	0	0	1	0	0	0	600	10	0	0	0	0	0	0	0	0	0	0	0	365	0	365	0	365
704	2	56	26.3702	1	2	1	2	2	1	1	1	1	0	0	0	1	1	0	0	64	48	1	1	1	1	0	0	0	0	0	0	300	7	0	0	0	0	0	0	0	0	0	0	0	365	0	365	0	365
705	2	60	28.9062	1	2	1	1	2	1	1	1	1	0	0	0	1	1	0	0	66	48	1	1	1	1	0	0	0	0	0	0	600	6	0	0	0	0	0	0	0	0	0	0	0	365	0	365	0	365
706	1	72	24.093	2	2	2	2	2	1	1	1	1	0	1	0	3	1	0	0	54	47	1	0	1	1	0	1	0	0	0	0	1050	7	0	0	0	0	0	0	0	0	0	0	0	365	0	365	0	365
707	1	48	23.939	1	1	2	2	1	1	1	1	1	0	0	0	1	1	0	0	56	49	0	0	1	1	0	0	0	0	0	0	450	7	0	0	0	0	0	0	0	0	0	0	0	365	0	365	0	365
708	2	68	28.7201	1	1	1	2	2	1	1	1	1	0	0	0	4	1	0	0	67	48	1	0	1	1	0	1	1	0	0	0	0	7	0	0	0	0	0	0	0	0	0	0	0	365	0	365	0	365
709	1	73	22.9481	1	1	2	2	1	1	1	1	1	1	0	0	1	1	0	0	59	45	1	0	1	1	0	1	1	0	0	0	600	7	1	0	0	0	0	0	0	0	0	0	0	365	0	365	0	365
710	1	59	28.6851	1	2	1	1	2	1	1	1	1	0	1	0	1	1	0	1	63	55	1	0	1	1	0	0	1	0	0	0	300	10	0	0	0	0	0	0	0	0	0	0	0	365	0	365	0	365
711	1	57	25.5036	1	1	1	1	1	1	1	1	1	0	0	0	1	1	0	1	58	66	1	0	1	1	0	1	1	0	0	0	600	12	0	0	0	0	0	0	0	0	0	1	0	365	0	365	0	365
712	1	51	29.7265	1	1	1	2	1	1	1	1	1	0	0	0	1	1	0	0	63	41	1	0	1	1	0	0	0	0	0	0	750	6	0	0	0	0	0	0	0	0	0	0	0	365	0	365	0	365
713	1	58	19.0311	1	1	1	2	1	1	1	1	1	0	0	0	4	1	0	0	60	55	0	0	1	1	0	0	0	0	0	0	0	7	0	0	0	0	0	0	0	0	0	0	0	365	0	365	0	365
714	1	44	24.3141	1	1	2	1	1	1	1	1	1	0	0	0	1	1	0	0	65	34	1	0	1	1	0	1	1	0	0	0	690	7	0	0	0	0	0	0	0	0	0	0	0	365	0	365	0	365
715	1	44	16.3593	1	1	1	1	1	1	2	1	1	0	0	0	1	1	0	1	38	48	1	0	1	1	0	1	1	0	1	0	2400	0	0	0	1	0	0	0	0	0	0	1	0	365	0	365	0	365
716	1	73	28.7201	1	2	1	2	2	1	1	1	1	0	0	0	1	1	0	0	59	47	1	0	1	1	0	0	0	0	0	0	360	7	0	0	0	0	0	0	0	0	0	0	0	365	0	365	0	365
717	2	62	23.4375	1	1	2	1	1	1	1	1	1	0	0	0	1	1	0	0	57	42	0	0	1	1	0	0	1	0	0	0	900	8	0	0	0	0	0	0	0	0	0	0	0	365	0	365	0	365
718	1	62	25.1486	1	2	1	1	2	1	1	1	1	0	0	0	1	1	0	0	48	63	1	1	1	1	0	0	1	0	0	0	600	6	0	0	0	0	0	0	0	0	0	0	0	365	0	365	0	365
719	1	58	16.598	2	2	1	1	2	1	1	1	1	0	0	0	1	1	0	0	60	43	1	1	1	1	0	0	1	0	0	0	900	7	0	0	0	0	0	0	0	0	0	0	0	365	0	365	0	365
720	1	62	26.2985	1	1	2	1	1	1	1	1	1	0	0	0	1	1	0	0	42	63	1	1	1	1	0	0	1	0	0	0	600	7	0	0	0	0	0	0	0	0	0	0	0	365	0	365	0	365
721	2	56	27.7767	1	2	2	2	2	1	1	1	1	0	0	0	1	1	0	0	61	43	1	0	1	1	0	1	0	0	0	0	390	10	0	0	0	0	0	0	0	0	0	0	0	365	0	365	0	365
722	2	62	21.4533	1	1	1	1	1	1	1	1	1	0	0	0	1	1	0	0	50	55	1	0	1	1	0	0	1	0	0	0	0	7	0	0	0	0	0	0	0	0	0	0	0	365	0	365	0	365
723	1	70	23.6614	1	2	1	1	2	1	1	1	1	0	0	0	1	1	0	1	75	70	1	0	1	1	0	1	0	0	0	0	900	7	0	0	0	0	0	0	0	0	0	0	0	365	0	365	0	365
724	1	73	29.7521	1	1	1	2	1	1	1	1	2	1	0	0	1	1	0	0	61	61	1	0	1	1	0	0	1	0	0	0	600	8	0	0	0	0	0	0	0	0	0	0	0	365	0	365	0	365
725	2	66	26.5021	1	2	1	1	2	1	1	1	1	0	0	0	1	1	0	0	47	53	1	0	1	1	0	0	1	0	0	0	600	7	0	0	0	0	0	0	0	0	0	0	0	365	0	365	0	365
726	1	67	27.1809	2	2	1	2	2	1	1	1	1	0	0	0	1	1	0	0	64	49	1	0	1	1	0	1	1	0	0	0	600	9	0	0	0	0	0	0	0	0	1	0	0	365	1	78	0	365
727	1	64	24.6755	2	2	1	1	2	1	1	1	1	0	0	0	4	1	0	0	55	54	1	1	1	1	0	0	0	0	0	0	600	7	0	0	0	0	0	0	0	0	0	0	0	365	0	365	0	365
728	2	46	30.0215	1	1	1	2	1	1	1	1	1	0	0	0	3	1	0	0	57	45	1	0	1	1	0	0	1	0	0	0	600	7	0	0	0	0	0	0	0	0	0	0	0	365	0	365	0	365
729	1	74	20.1771	1	1	1	1	1	1	1	1	1	0	0	0	1	1	0	0	40	59	0	0	1	1	0	0	1	0	0	0	600	10	1	0	0	0	0	0	0	0	0	0	0	365	0	365	0	365
730	1	56	21.551	2	1	1	2	2	1	1	1	1	0	0	0	1	1	0	0	46	62	0	0	1	1	0	1	0	0	0	0	900	6	0	0	0	0	0	0	0	0	0	0	0	365	0	365	0	365
731	1	75	27.31	1	2	2	2	2	1	1	1	1	0	0	0	4	1	0	0	54	53	1	0	1	1	0	0	0	0	0	0	600	7	0	0	0	0	0	0	0	0	0	0	0	365	0	365	0	365
732	1	64	28.4005	2	1	1	2	2	1	1	1	1	0	0	0	4	1	0	0	64	50	1	0	1	1	0	0	1	0	0	1	600	6	0	0	0	0	0	0	0	0	0	0	0	365	0	365	0	365
733	1	53	30.1103	1	2	2	2	2	1	1	1	1	0	0	0	4	1	0	0	60	49	1	0	1	1	0	0	1	0	0	0	900	6	0	0	0	0	0	0	0	0	0	0	0	365	0	365	0	365
734	1	64	22.4913	1	2	1	2	2	1	1	1	1	0	0	0	1	1	0	0	66	41	1	0	1	1	0	0	0	0	0	0	660	7	0	0	0	0	0	0	0	0	0	0	0	365	0	365	0	365
735	1	75	24.4473	1	1	2	2	1	1	1	1	1	0	0	0	1	1	0	0	58	50	1	1	1	1	1	0	0	0	0	0	300	8	0	0	0	0	0	0	0	0	0	0	0	365	0	365	0	365
736	1	66	23.9869	1	2	2	2	2	1	1	1	1	0	0	0	4	1	0	0	64	43	1	0	1	1	0	1	0	0	0	0	450	7	0	0	0	0	0	0	0	0	0	0	0	365	0	365	0	365
737	1	46	23.5078	1	2	1	2	2	1	1	1	1	0	0	0	1	1	0	0	56	51	1	1	1	1	0	0	0	0	0	0	600	21	1	0	0	0	0	0	0	0	0	1	0	365	0	365	0	365
738	2	71	22.8928	1	1	1	1	1	1	1	1	1	0	0	0	1	1	0	0	66	44	1	0	1	1	0	1	1	0	0	0	600	17	0	0	0	0	0	0	0	0	0	0	0	365	0	365	0	365
739	1	57	24.1633	1	2	2	2	2	1	1	1	1	0	0	0	1	1	0	0	50	63	1	0	1	1	0	0	1	0	0	1	600	8	0	0	0	0	0	0	0	0	0	0	0	365	0	365	0	365
740	2	58	25.4375	1	2	1	2	2	1	1	1	1	0	0	0	1	1	0	0	63	46	1	1	1	1	0	1	0	0	0	0	600	7	0	0	0	0	0	0	0	0	0	0	0	365	0	365	0	365
741	1	69	25.0399	2	1	1	2	1	1	1	1	1	0	0	0	1	1	0	0	60	46	1	0	1	1	0	0	0	0	0	0	600	7	0	0	0	0	0	0	0	0	0	0	0	365	0	365	0	365
742	1	51	28.0428	2	2	1	1	2	1	1	1	1	0	0	0	4	1	0	0	56	58	1	0	1	1	0	1	0	0	0	0	150	6	0	0	0	0	0	0	0	0	0	0	0	365	0	365	0	365
743	1	67	22.9854	1	2	1	1	2	1	1	1	1	0	1	0	1	1	0	0	64	42	0	0	1	1	0	0	0	0	0	0	690	7	0	0	0	0	0	0	0	0	0	0	0	365	0	365	0	365
744	1	58	23.7332	1	1	1	1	1	1	1	1	1	0	0	0	1	1	0	0	57	50	1	0	1	1	0	1	1	0	0	0	450	7	0	0	0	0	0	0	0	0	0	0	0	365	0	365	0	365
745	1	67	26.9274	1	2	1	2	2	1	1	1	1	0	0	0	3	1	0	0	65	55	0	0	1	1	0	1	1	0	0	0	750	12	0	0	0	0	0	0	0	0	0	1	0	365	0	365	0	365
746	1	69	25.5102	1	1	2	2	2	1	1	1	1	0	1	0	1	1	0	0	70	50	1	0	1	1	0	1	0	0	0	0	600	12	0	0	0	0	0	0	0	0	0	0	0	365	0	365	0	365
747	1	55	26.4236	1	2	2	2	2	1	1	1	1	0	0	0	4	1	0	0	55	54	1	1	1	1	0	1	0	0	0	0	900	12	1	0	0	0	0	1	0	0	0	1	0	365	0	365	0	365
748	1	60	24.9135	1	2	2	2	2	1	1	1	1	0	0	0	4	1	0	0	55	46	1	0	1	1	0	1	0	0	0	0	840	7	0	0	0	0	0	0	0	0	0	0	0	365	0	365	0	365
749	1	72	27.3356	1	1	1	2	1	1	1	1	1	0	0	0	1	1	0	0	65	45	1	0	1	1	0	0	1	0	0	0	600	7	0	0	0	0	0	0	0	0	0	0	0	365	0	365	0	365
750	1	58	28.0404	1	2	1	2	2	1	1	1	1	0	0	0	1	1	0	0	44	60	1	0	1	1	0	0	0	0	0	0	1200	11	0	0	1	0	0	0	0	0	0	1	0	365	0	365	0	365
751	1	56	23.6735	1	2	1	1	2	1	1	1	1	0	0	0	1	1	0	0	67	46	1	0	1	1	0	0	0	0	0	0	600	7	0	0	0	0	0	0	0	0	0	0	0	365	0	365	0	365
752	1	57	20.202	1	2	1	2	2	1	1	1	1	0	0	0	1	1	0	0	50	61	1	1	1	1	0	0	0	0	0	0	300	7	0	0	0	0	0	0	0	0	0	0	0	365	0	365	0	365
753	1	46	21.4533	2	2	2	2	2	1	1	1	1	0	0	0	4	1	0	0	53	48	1	0	1	1	0	1	0	0	0	0	600	7	0	0	0	0	0	0	0	0	0	0	0	365	0	365	0	365
754	1	62	24.977	1	2	1	2	2	1	1	1	1	0	0	0	4	1	0	0	50	66	1	0	1	1	0	0	1	0	0	0	600	7	0	0	0	0	0	0	0	0	0	0	0	365	0	365	0	365
755	1	77	24.2439	1	2	1	2	2	1	1	2	1	0	0	0	1	1	0	0	62	44	1	0	1	1	0	0	1	0	0	0	750	21	0	0	0	0	0	0	0	0	0	1	0	365	0	365	0	365
756	1	60	31.1419	1	2	1	2	2	1	1	1	1	1	0	0	1	1	0	0	60	55	1	1	1	1	0	0	0	0	0	0	600	10	0	0	0	0	0	0	0	0	0	0	0	365	0	365	0	365
757	1	61	24.4473	1	1	2	1	1	1	1	1	1	0	0	0	4	1	0	0	66	48	0	0	1	1	0	1	0	0	0	0	600	6	0	0	0	0	0	0	0	0	0	0	0	365	0	365	0	365
758	1	56	26.0276	1	1	1	1	1	1	1	1	1	0	0	0	4	1	0	0	63	49	0	0	1	1	0	0	0	0	0	0	600	9	0	0	0	0	0	0	0	0	0	0	0	365	0	365	0	365
759	1	67	27.0641	1	2	1	2	2	2	1	1	1	0	0	0	4	1	0	0	59	49	1	0	1	1	0	1	1	0	0	0	600	7	0	0	0	0	0	0	0	0	0	0	0	365	0	365	0	365
760	1	75	23.3844	1	2	2	1	2	1	1	1	1	0	0	0	1	1	0	1	50	50	1	1	1	1	0	1	0	0	0	0	600	6	0	0	0	0	0	0	0	0	0	0	0	365	0	365	0	365
761	1	54	30.1162	2	2	1	2	2	1	1	1	1	0	0	0	1	1	0	0	62	55	1	0	1	1	0	0	0	0	0	0	660	17	0	0	0	0	0	0	0	0	0	0	0	365	0	365	0	365
762	1	56	25.3515	2	1	1	2	1	1	1	1	1	0	0	0	4	1	0	0	40	63	1	0	1	1	0	1	1	0	0	0	450	9	0	0	0	0	0	0	0	0	0	0	0	365	0	365	0	365
763	1	65	27.8852	1	1	2	1	2	1	1	1	1	0	0	0	4	1	0	0	53	55	1	0	1	1	0	0	0	0	0	0	600	10	0	0	1	0	0	0	0	0	0	1	0	365	0	365	0	365
764	2	64	20.9572	1	1	1	1	1	1	1	1	1	0	0	0	1	1	0	0	63	54	1	1	1	2	0	1	1	0	0	0	0	11	0	0	0	0	0	0	0	0	0	0	0	365	0	365	0	365
765	1	70	20.1956	1	2	1	1	2	1	1	1	1	0	0	0	1	1	0	0	70	39	1	0	1	1	0	0	0	0	0	0	600	12	1	0	0	0	0	0	0	0	0	0	0	365	0	365	0	365
766	1	48	22.9854	1	1	2	2	1	1	1	1	1	0	0	0	4	1	0	0	42	48	1	0	1	1	0	0	0	0	0	0	600	7	0	0	0	0	0	0	0	0	0	0	0	365	0	365	0	365
767	1	59	27.6361	1	1	1	1	1	1	1	1	1	0	0	0	1	1	0	1	53	67	1	0	1	1	0	1	1	0	0	0	600	7	0	0	0	0	0	0	0	0	0	0	0	365	0	365	0	365
768	1	69	28.9979	1	2	2	2	2	1	1	1	1	0	0	0	1	1	0	0	66	57	1	0	1	1	0	1	0	1	0	0	600	13	0	0	0	0	0	0	0	0	0	0	0	365	0	365	0	365
769	2	73	26.0375	1	2	2	2	2	1	1	1	1	0	0	0	4	1	0	0	65	38	0	0	1	1	0	0	0	0	0	0	600	8	0	0	0	0	0	0	0	0	0	0	0	365	0	365	0	365
770	1	49	29.3962	1	2	1	2	2	1	1	1	1	0	0	0	1	1	0	0	30	45	1	1	1	1	0	1	0	0	1	0	600	6	0	0	0	0	0	0	0	0	0	0	0	365	0	365	0	365
771	1	67	27.3438	1	2	2	2	2	1	1	1	1	0	0	0	1	1	0	0	64	53	1	0	1	1	0	1	0	0	0	0	900	8	0	0	0	0	0	0	0	0	0	0	0	365	0	365	0	365
772	1	46	25.9516	1	1	1	1	1	1	1	1	1	0	0	0	1	1	0	0	40	45	0	0	1	1	0	0	0	0	0	0	600	7	0	0	0	0	0	0	0	0	0	0	0	365	0	365	0	365
773	1	45	27.5873	1	2	1	1	2	1	1	1	1	0	0	0	1	1	0	0	62	48	1	0	1	1	0	0	1	0	0	0	750	7	0	0	0	0	0	0	0	0	0	0	0	365	0	365	0	365
774	1	82	22.3863	1	1	1	1	1	1	1	1	1	0	0	0	4	1	0	0	42	59	1	1	1	1	0	0	0	0	0	0	600	7	0	0	0	0	0	0	0	0	0	0	0	365	0	365	0	365
775	1	58	23.1084	2	1	1	2	1	1	1	1	1	0	0	0	1	1	0	0	64	42	1	0	1	1	0	1	0	0	0	1	900	13	0	0	0	0	0	0	0	0	0	0	0	365	0	365	0	365
776	2	65	25.0657	1	2	2	2	2	1	1	1	1	0	1	0	1	1	0	0	65	52	1	1	1	1	0	0	0	0	0	0	600	8	0	0	0	0	0	0	0	0	0	0	0	365	0	365	0	365
777	1	62	26.3958	1	2	1	1	2	1	1	1	1	0	0	0	4	1	0	0	62	40	1	0	1	1	0	0	0	0	0	0	0	7	0	0	0	0	0	0	0	0	0	0	0	365	0	365	0	365
778	2	77	23.8751	1	1	1	2	1	1	1	1	1	0	0	0	4	1	0	1	60	47	1	0	1	1	0	0	0	0	0	0	600	7	0	0	0	0	0	0	0	0	0	0	0	365	0	365	0	365
779	1	63	27.3797	2	2	1	2	2	1	1	1	1	0	0	0	4	1	0	1	48	56	1	0	1	1	0	1	1	0	0	0	600	11	0	0	0	0	0	0	0	0	0	0	0	365	0	365	0	365
780	1	64	24.3438	1	2	2	2	2	1	1	1	1	0	0	0	1	1	0	0	56	49	1	1	1	1	0	1	1	0	0	0	600	9	0	0	0	0	0	0	0	0	0	0	0	365	0	365	0	365
781	1	73	25	1	1	1	2	1	1	1	1	1	0	0	0	1	1	0	0	70	60	0	0	1	1	0	0	1	0	0	0	600	9	1	0	0	0	0	0	0	0	0	1	0	365	0	365	0	365
782	1	65	28.2284	2	2	1	2	2	1	1	1	1	0	0	0	3	1	0	0	58	52	1	0	1	1	0	1	0	0	0	0	600	7	1	0	0	0	0	0	0	0	0	0	0	365	0	365	0	365
783	2	66	24.2439	1	1	1	2	1	1	1	1	1	0	0	0	4	1	0	0	77	45	1	0	1	1	0	0	0	0	0	0	540	10	0	0	0	0	0	0	0	0	0	0	0	365	0	365	0	365
784	2	73	22.9719	1	1	1	2	1	1	1	1	1	0	0	0	1	1	0	0	63	51	1	0	1	1	0	1	1	0	0	0	600	12	0	0	0	0	0	0	0	0	0	0	0	365	0	365	0	365
785	1	71	23.939	1	2	1	2	2	1	1	1	1	0	0	0	3	1	0	1	62	46	1	1	1	1	0	0	0	0	0	0	300	7	0	0	0	0	0	0	0	0	0	0	0	365	0	365	0	365
786	1	51	26.8726	1	1	1	2	2	1	1	1	1	0	0	0	1	1	0	0	65	52	1	1	1	1	0	0	1	0	0	1	600	10	0	0	0	0	0	0	0	0	0	0	0	365	0	365	0	365
787	1	62	22.46	1	2	1	1	2	1	1	1	1	0	0	0	1	1	0	0	48	69	1	0	1	1	0	0	1	0	0	0	600	9	0	0	0	0	0	0	0	0	0	0	0	365	0	365	0	365
788	1	67	25.7657	1	2	2	1	2	1	1	1	1	0	0	0	1	1	0	0	61	49	1	0	1	1	0	0	0	0	0	0	0	7	0	0	0	0	0	0	0	0	0	0	0	365	0	365	0	365
789	1	65	24.6097	1	2	2	1	2	1	1	1	1	0	0	0	1	1	0	0	70	42	1	0	1	1	0	0	0	0	0	0	720	7	0	0	0	0	0	0	0	0	0	0	0	365	0	365	0	365
790	1	62	24.3375	1	2	1	2	2	1	1	1	1	0	1	0	4	1	0	0	46	44	1	0	1	1	0	1	1	0	0	0	600	7	0	0	0	0	0	0	0	0	0	0	0	365	0	365	0	365
791	1	72	23.6295	2	2	2	2	2	2	1	1	2	1	0	0	4	1	0	0	63	52	1	0	1	1	0	0	0	0	0	0	600	11	0	0	0	0	0	0	0	0	0	0	0	365	0	365	0	365
792	1	71	24.5675	2	2	1	2	2	1	1	1	1	0	0	0	1	1	0	0	68	43	1	0	1	1	0	1	0	0	0	0	600	6	0	0	0	0	0	0	0	0	0	0	0	365	0	365	0	365
793	1	58	23.3556	1	1	1	2	1	1	1	1	1	0	0	0	1	1	0	0	55	44	1	1	1	1	0	1	0	0	0	0	600	7	0	0	0	0	0	0	0	0	0	0	0	365	0	365	0	365
794	1	62	25.6896	2	2	2	1	2	1	1	1	1	0	0	0	3	1	0	0	55	56	0	0	1	1	0	0	1	0	0	0	750	7	0	0	0	0	0	0	0	0	0	0	0	365	0	365	0	365
795	1	70	26.1224	1	2	1	2	2	1	1	1	1	0	0	0	4	1	0	0	55	48	0	0	1	1	0	0	1	0	0	0	600	10	0	0	0	0	0	0	0	0	0	0	0	365	0	365	0	365
796	1	72	29.3848	1	2	1	2	2	1	1	1	1	0	0	0	3	1	0	0	53	53	1	0	1	1	0	0	0	0	0	0	900	7	0	0	0	0	0	0	0	0	0	0	0	365	0	365	0	365
797	1	70	23.4236	1	1	1	2	1	1	1	1	1	0	0	0	1	1	0	0	55	49	1	1	1	1	0	1	1	0	0	0	600	7	0	0	0	0	0	0	0	0	0	0	0	365	0	365	0	365
798	1	73	28.0102	1	2	1	2	2	1	1	1	1	0	1	0	1	1	0	0	65	44	1	0	1	1	0	0	0	0	0	0	450	20	0	0	0	0	0	0	0	0	0	0	0	365	0	365	0	365
799	1	61	32.4622	1	2	1	1	2	1	1	1	1	0	0	0	4	1	0	0	60	48	0	0	1	1	0	0	1	0	0	0	690	8	0	0	0	0	0	0	0	0	0	0	0	365	0	365	0	365
800	1	44	28.5678	1	2	1	1	2	1	1	1	1	0	0	0	1	1	0	0	65	45	1	1	1	1	0	0	1	0	0	0	600	7	0	0	0	0	0	0	0	0	0	0	0	365	0	365	0	365
801	1	60	24.3827	1	1	1	2	2	1	1	1	1	0	0	0	3	1	0	0	64	52	1	0	1	1	0	0	0	0	0	0	500	7	0	0	0	0	0	0	0	0	0	0	0	365	0	365	0	365
802	1	65	27.7323	1	1	2	2	2	1	1	1	1	0	0	0	1	1	0	0	57	50	1	1	1	1	0	0	1	0	0	0	750	6	0	0	0	0	0	0	0	0	0	0	0	365	0	365	0	365
803	2	57	32.4622	1	2	1	2	2	1	1	1	1	1	0	0	1	1	0	0	62	42	1	0	1	1	0	0	1	0	0	0	900	7	0	0	0	0	0	0	0	0	0	0	0	365	0	365	0	365
804	1	58	31.0204	1	1	1	1	1	1	1	1	1	0	0	0	4	1	0	0	53	59	1	0	1	1	0	0	0	0	0	0	600	7	0	0	0	0	0	0	0	0	0	0	0	365	0	365	0	365
805	1	65	24.539	1	1	1	2	1	1	1	1	1	0	0	0	4	1	0	0	53	51	1	0	1	1	0	1	1	0	0	0	600	7	0	0	0	0	0	0	0	0	0	0	0	365	0	365	0	365
806	1	68	25.3906	2	2	1	1	2	1	1	1	1	0	0	0	4	1	0	0	60	50	1	0	1	1	0	0	0	0	0	0	900	10	0	0	0	0	0	0	0	0	0	0	0	365	0	365	0	365
807	2	63	24.974	1	1	1	2	1	1	1	1	1	0	0	0	3	1	0	0	60	48	1	0	1	1	0	1	1	0	0	0	600	7	1	0	0	0	0	0	0	0	0	0	0	365	0	365	0	365
808	1	56	25.6544	1	1	1	2	1	1	1	1	1	0	0	0	4	1	0	0	51	50	1	0	1	1	0	0	1	0	0	0	360	7	0	0	0	0	0	0	0	0	0	0	0	365	0	365	0	365
809	1	78	24.6965	1	1	1	2	1	1	1	1	1	0	0	0	3	1	0	0	59	40	1	0	1	1	0	1	0	0	0	0	750	14	0	0	0	0	0	0	0	0	0	0	0	365	0	365	0	365
810	1	57	30.1162	2	2	1	2	2	1	1	1	1	0	0	0	4	1	0	0	56	47	0	0	1	1	0	0	1	0	0	1	1450	7	0	0	0	0	0	0	0	0	0	0	0	365	0	365	0	365
811	1	66	24.1672	2	1	1	2	1	1	1	1	1	0	0	0	1	1	0	0	60	48	0	0	1	1	0	0	0	0	0	0	300	6	0	0	0	0	0	0	0	0	0	0	0	365	0	365	0	365
812	1	61	27.0169	1	1	2	1	1	1	1	1	1	0	0	0	1	1	0	0	62	45	1	1	1	1	0	0	0	0	0	0	600	8	0	1	0	0	0	0	0	0	0	1	0	365	0	365	0	365
813	1	58	22.5981	1	2	1	2	2	1	1	1	1	0	0	0	4	1	0	0	56	50	1	0	1	1	0	0	0	0	0	0	1050	13	0	0	0	0	0	0	0	0	0	0	0	365	0	365	0	365
814	2	56	34.6021	1	2	1	1	2	1	1	1	1	0	0	0	1	1	0	0	60	51	1	1	1	1	0	0	0	0	0	0	600	7	0	0	0	0	0	0	0	0	0	0	0	365	0	365	0	365
815	1	75	25.5937	1	2	1	2	2	1	1	1	1	0	0	1	1	1	0	0	44	48	1	1	1	1	0	0	0	0	0	0	750	61	0	1	0	0	1	1	1	0	0	1	1	41	0	365	1	23
816	1	81	22.5306	2	2	2	2	2	1	1	1	1	0	0	0	1	1	0	0	52	54	1	0	1	1	0	0	0	0	0	0	600	9	0	0	0	0	0	0	0	0	0	0	0	365	0	365	0	365
817	1	69	24.7409	2	2	1	2	2	1	1	1	1	0	0	0	1	1	0	0	62	46	1	0	1	1	0	1	0	0	0	0	600	6	0	0	0	0	0	0	0	0	0	0	0	365	0	365	0	365
818	2	57	25.8065	1	1	1	1	1	1	1	1	1	0	0	1	1	1	0	1	40	50	1	0	2	1	0	0	1	0	0	0	600	5	0	0	0	0	0	0	0	0	0	0	0	365	0	365	0	365
819	1	66	29.0318	1	2	1	2	2	1	1	1	1	0	0	0	1	1	0	0	40	62	1	0	1	1	0	1	0	0	0	0	1050	8	1	0	0	0	0	0	0	0	0	1	0	365	0	365	0	365
820	1	61	24.4352	1	2	1	1	2	1	1	1	1	0	0	0	1	1	0	0	57	40	1	0	1	1	0	0	0	0	0	0	600	7	0	0	0	0	0	0	0	0	0	0	0	365	0	365	0	365
821	2	60	29.0318	1	2	1	2	2	1	1	1	1	0	0	0	4	1	0	1	60	61	1	0	1	1	0	0	1	0	0	0	600	7	0	0	0	0	0	0	0	0	0	0	0	365	0	365	0	365
822	2	58	28.764	1	1	2	2	2	1	1	1	1	0	0	0	4	1	0	0	65	48	0	0	1	1	0	0	1	0	0	0	600	9	0	0	0	0	0	0	0	0	0	0	0	365	0	365	0	365
823	2	52	26.5625	1	2	1	1	2	1	1	1	1	0	0	0	1	1	0	0	55	60	1	0	1	1	0	1	1	0	0	0	600	7	0	0	0	0	0	0	0	0	0	0	0	365	0	365	0	365
824	1	58	24.4898	2	2	1	1	2	1	1	1	1	0	0	0	4	1	0	1	48	60	0	0	1	1	0	1	1	0	0	0	375	9	0	0	0	0	0	0	0	0	0	0	0	365	0	365	0	365
825	2	64	24.5578	1	1	2	2	2	1	1	1	1	0	0	0	1	1	0	0	68	45	1	1	1	1	0	0	1	0	0	0	600	7	0	0	0	0	0	0	0	0	0	0	0	365	0	365	0	365
826	1	75	18.1252	1	1	1	1	1	1	1	1	1	0	0	1	1	1	0	0	49	72	1	1	1	1	0	1	1	0	0	0	600	9	0	0	0	0	0	0	0	0	0	0	0	365	0	365	0	365
827	1	77	28.2284	1	1	2	1	1	1	1	1	1	0	0	0	4	1	0	0	60	43	1	0	1	1	0	0	0	0	0	0	1200	11	1	0	0	0	0	0	0	0	1	0	0	365	0	365	0	365
828	1	59	25.2092	1	2	2	2	2	1	1	1	1	0	0	0	4	1	0	0	48	44	1	0	1	1	0	0	1	0	0	0	600	12	0	0	0	0	0	0	0	0	0	0	0	365	0	365	0	365
829	1	58	25.6055	1	1	1	2	1	1	1	1	1	0	1	0	1	1	0	0	64	51	1	1	1	1	0	0	1	0	0	0	600	8	0	0	0	0	0	0	0	0	0	0	0	365	0	365	0	365
830	1	65	27.2173	2	2	2	2	2	1	1	1	1	0	0	0	4	1	0	0	55	51	1	0	1	1	0	0	1	0	0	0	900	6	0	0	0	0	0	0	0	0	0	0	0	365	0	365	0	365
831	1	65	26.1012	2	1	1	2	1	1	1	1	1	0	0	0	4	1	0	0	71	53	1	1	1	1	0	0	1	0	0	0	600	17	0	0	1	0	0	0	0	1	0	1	0	365	0	365	0	365
832	1	54	28.6048	1	1	1	2	1	1	1	1	1	0	0	0	1	1	0	0	72	51	0	0	1	1	0	0	1	0	0	0	450	7	0	0	0	0	0	0	0	0	0	0	0	365	0	365	0	365
833	1	61	25.2595	2	1	1	2	1	1	1	1	1	0	0	0	4	1	0	0	59	45	0	0	1	1	0	1	0	0	0	0	600	7	0	0	0	0	0	0	0	0	0	0	0	365	0	365	0	365
834	1	55	23.4075	2	2	2	1	2	1	1	1	1	0	0	0	4	1	0	0	53	61	1	0	1	1	0	0	0	0	0	0	600	10	0	0	0	0	0	0	0	0	0	0	0	365	0	365	0	365
835	2	70	22.9568	1	2	1	1	2	1	1	1	1	0	0	0	1	1	0	0	75	46	1	0	1	1	0	1	1	0	0	0	900	6	0	0	0	0	0	0	0	0	0	0	0	365	0	365	0	365
836	1	69	24.1288	2	1	1	2	1	1	1	1	1	0	0	0	1	1	0	0	69	62	1	0	1	1	0	0	1	0	0	0	900	7	0	0	0	0	0	0	0	0	0	0	0	365	0	365	0	365
837	1	57	30.7958	2	1	1	1	1	1	1	1	1	0	0	0	4	1	0	0	64	51	1	0	1	1	0	0	0	0	0	0	300	6	0	0	0	0	0	0	0	0	0	0	0	365	0	365	0	365
838	1	66	25.8166	1	1	1	2	1	1	1	1	1	0	0	0	1	1	0	0	54	59	1	1	1	1	0	0	0	0	0	0	900	9	0	0	0	0	0	0	0	0	0	0	0	365	0	365	0	365
839	1	74	27.6817	1	2	1	2	2	1	1	1	1	0	0	0	1	1	0	0	55	50	1	1	1	1	0	0	0	0	0	0	600	7	0	0	0	0	0	0	0	0	0	0	0	365	0	365	0	365
840	1	53	26.2164	1	2	2	1	2	1	1	1	1	0	0	0	3	1	0	1	67	53	1	0	1	1	0	1	0	0	0	0	600	7	0	0	0	0	0	0	0	0	0	0	0	365	0	365	0	365
841	1	73	23.1834	1	1	1	2	1	1	1	1	1	0	0	0	4	1	0	0	72	50	1	0	1	1	0	1	0	0	0	0	450	7	0	0	0	0	0	0	0	0	0	0	0	365	0	365	0	365
842	1	56	23.3469	1	2	1	2	2	1	1	1	1	0	0	0	4	1	0	0	55	47	1	0	1	1	0	0	0	0	0	0	600	7	0	0	0	0	0	0	0	0	0	0	0	365	0	365	0	365
843	1	70	22.7732	1	1	1	1	1	1	1	1	1	0	0	0	1	1	0	0	60	44	1	0	1	1	0	1	0	0	0	0	600	7	0	0	0	0	0	0	0	0	1	0	0	365	1	98	0	365
844	1	44	26.7698	1	2	1	1	2	2	1	1	1	0	0	0	4	1	0	0	63	48	0	0	1	1	0	0	0	0	0	0	0	7	0	0	0	0	0	0	0	0	0	0	0	365	0	365	0	365
845	1	55	25.2595	1	2	2	2	2	1	1	1	1	0	0	0	4	1	0	0	50	58	1	0	1	1	0	1	1	0	0	0	600	8	0	0	0	0	0	0	0	0	0	0	0	365	0	365	0	365
846	1	64	24.977	1	2	1	1	2	1	1	1	1	0	0	0	1	1	0	0	68	43	1	0	1	1	0	0	0	0	0	0	600	7	0	0	0	0	0	0	0	0	0	0	0	365	0	365	0	365
847	1	60	27.3356	1	1	1	2	1	1	1	1	1	0	0	0	4	1	0	0	60	45	1	0	1	1	0	0	0	0	0	0	600	7	1	0	0	0	0	0	0	0	0	0	0	365	0	365	0	365
848	2	68	22.2222	1	1	1	1	1	1	1	1	1	0	0	0	4	1	0	0	69	38	1	0	1	1	0	0	1	0	0	0	600	10	0	0	0	0	0	0	0	0	0	0	0	365	0	365	0	365
849	1	68	28.4082	1	1	1	2	2	1	1	2	1	0	1	0	4	1	0	0	60	49	1	1	1	1	0	1	0	0	0	0	900	8	0	0	0	0	0	0	0	0	0	0	0	365	0	365	0	365
850	1	56	27.3909	1	2	2	2	2	1	1	1	1	1	0	0	1	1	0	0	61	55	1	1	1	1	0	1	0	0	0	0	600	24	0	0	0	0	0	0	0	0	0	0	0	365	0	365	0	365
851	2	62	28.5156	1	1	1	2	1	1	1	1	1	0	0	0	1	1	0	0	58	57	0	0	1	1	0	1	1	0	0	0	600	6	0	0	0	0	0	0	0	0	0	0	0	365	0	365	0	365
852	1	52	34.4222	1	2	1	2	2	1	1	1	1	0	0	0	1	1	0	0	54	45	1	1	1	1	0	0	0	0	0	0	400	7	0	0	0	0	0	0	0	0	0	0	0	365	0	365	0	365
853	1	54	25.2363	1	2	2	2	2	1	1	2	1	0	1	0	4	1	0	0	60	51	1	0	1	1	0	1	0	0	0	0	900	7	0	0	0	0	0	0	0	0	0	0	0	365	0	365	0	365
854	2	65	28.0689	1	1	1	1	2	1	1	1	1	0	0	0	1	1	0	0	54	52	1	0	1	1	0	1	1	0	0	0	600	7	0	0	0	0	0	0	0	0	0	0	0	365	0	365	0	365
855	1	62	27.5482	2	2	1	2	2	1	1	1	1	0	0	0	4	1	0	0	51	52	1	0	1	1	0	0	0	0	0	0	600	7	0	0	0	0	0	0	0	0	0	0	0	365	0	365	0	365
856	2	72	22.0711	1	2	2	1	2	1	1	2	1	0	1	0	4	1	0	1	65	44	1	1	1	1	0	0	0	0	0	0	600	7	0	0	0	0	0	0	0	0	0	0	0	365	0	365	0	365
857	1	53	25.9107	1	2	1	2	2	1	1	1	1	0	0	0	1	1	0	0	80	51	0	0	1	1	0	1	1	0	0	0	900	7	0	0	0	0	0	0	0	0	0	1	0	365	0	365	0	365
858	1	57	23.939	1	2	1	2	2	1	1	1	1	0	0	0	3	1	0	0	50	52	1	0	1	1	0	0	0	0	0	0	600	7	0	0	0	0	0	0	0	0	0	0	0	365	0	365	0	365
859	1	60	22.2656	1	1	1	2	1	1	1	1	1	0	1	0	1	1	0	0	52	49	1	0	1	1	0	1	0	0	0	1	1500	7	0	0	0	0	0	0	0	0	0	0	0	365	0	365	0	365
860	1	52	31.6032	1	2	1	2	2	1	1	1	1	0	0	0	4	1	0	0	40	69	1	0	1	1	0	0	1	0	0	0	600	6	1	0	0	0	0	0	0	0	0	0	0	365	0	365	0	365
861	1	58	25.4028	1	2	2	1	2	1	1	1	1	0	0	0	1	1	0	0	46	55	1	0	1	1	0	0	1	0	1	0	450	11	0	0	0	0	0	0	0	0	0	0	0	365	0	365	0	365
862	2	61	23.6128	1	1	1	1	1	1	1	1	1	0	0	0	1	1	1	1	53	52	1	1	1	1	0	0	0	0	0	0	600	7	0	0	0	0	0	0	0	0	0	0	0	365	0	365	0	365
863	1	67	24.4418	1	2	1	2	2	1	1	1	1	0	0	0	3	1	0	0	65	52	0	0	1	1	0	1	0	0	0	0	600	7	0	0	0	0	0	0	0	0	0	0	0	365	0	365	0	365
864	1	58	27.7769	1	2	2	2	2	1	1	1	1	0	0	0	1	1	0	0	67	48	1	1	1	1	0	0	0	0	0	0	1050	7	0	0	0	0	0	0	0	0	0	0	0	365	0	365	0	365
865	2	50	23.0469	1	2	2	2	2	1	1	1	1	0	0	1	1	1	0	1	60	44	1	0	1	1	0	1	1	0	1	0	900	0	0	0	0	1	1	0	1	0	0	1	1	285	0	365	1	156
866	2	54	28.3987	1	1	1	2	2	1	1	1	1	0	0	0	1	1	0	0	60	47	1	1	1	1	0	0	0	0	0	0	500	7	0	0	0	0	0	0	0	0	0	0	0	365	0	365	0	365
867	1	49	27.7447	1	2	2	2	2	1	1	1	1	0	0	0	1	1	0	0	48	56	1	0	1	1	0	0	0	0	0	0	600	7	1	0	0	0	0	0	0	0	0	0	0	365	0	365	0	365
868	1	66	24.1633	2	2	2	2	2	1	1	1	1	0	0	0	4	1	0	0	63	46	0	0	1	1	0	0	1	0	1	0	6300	7	0	0	0	0	0	0	0	0	0	0	0	365	0	365	0	365
869	1	52	24.2215	2	2	2	1	2	1	1	1	1	0	0	0	1	1	0	0	62	55	1	1	1	1	0	0	1	0	0	0	600	7	0	0	0	0	0	0	0	0	0	0	0	365	0	365	0	365
870	1	47	28.7197	1	2	2	1	2	1	1	1	1	0	0	0	4	1	0	0	50	55	1	0	1	1	0	0	0	0	0	0	600	8	0	0	0	0	0	0	0	0	0	0	0	365	0	365	0	365
871	2	61	23.1473	1	1	1	2	2	1	1	1	1	0	0	0	4	1	0	0	68	45	1	0	1	1	0	0	0	0	0	0	600	6	0	0	0	0	0	0	0	0	0	0	0	365	0	365	0	365
872	1	57	25.6489	1	2	2	2	2	1	1	1	1	0	0	0	1	1	0	0	62	49	1	0	1	1	0	0	1	0	0	0	600	6	0	0	0	0	0	0	0	0	0	0	0	365	0	365	0	365
873	1	53	26.5347	1	1	1	2	1	1	1	2	1	0	1	0	1	1	0	0	55	45	1	0	1	1	0	1	1	0	0	0	900	11	0	0	0	0	0	0	0	0	0	0	0	365	0	365	0	365
874	1	60	20.7612	2	1	1	2	1	1	1	1	1	0	0	0	4	1	0	0	66	45	0	0	1	1	0	0	0	0	0	0	1500	7	0	0	0	0	0	0	0	0	0	0	0	365	0	365	0	365
875	2	58	22.1222	1	1	1	1	1	1	1	1	1	0	0	0	1	1	0	0	53	43	1	0	1	1	0	0	1	0	0	0	2400	13	0	0	0	0	0	0	0	0	0	0	0	365	0	365	0	365
876	1	65	24.2215	1	1	1	2	1	1	1	1	1	1	0	0	1	1	0	0	64	50	1	1	1	1	0	0	0	0	0	0	600	7	1	0	0	0	0	0	0	0	0	1	0	365	0	365	0	365
877	1	68	23.8751	1	1	1	2	1	1	1	1	1	0	0	0	3	1	0	0	58	52	1	1	1	1	0	1	0	0	0	0	600	7	0	0	0	0	0	0	0	0	0	0	0	365	0	365	0	365
878	1	55	24.4352	2	1	1	2	1	1	1	1	1	0	0	0	1	1	0	1	33	45	1	0	1	1	0	0	1	0	0	0	600	10	0	0	0	0	0	0	0	0	0	0	0	365	0	365	0	365
879	2	73	27.4714	1	2	1	2	2	1	1	1	1	0	1	0	1	1	0	0	68	49	1	0	1	1	0	1	0	0	0	0	260	6	0	0	0	0	0	0	0	0	0	0	0	365	0	365	0	365
880	1	58	25.4694	1	2	1	2	2	1	1	1	1	0	0	1	1	1	0	0	65	52	1	0	1	1	0	0	1	0	0	0	600	8	0	0	0	0	0	0	0	0	0	0	0	365	0	365	0	365
881	1	48	29.7442	2	2	1	1	2	1	1	1	1	0	0	0	1	1	0	0	59	65	1	1	1	1	0	0	1	0	0	0	600	13	0	0	0	0	0	0	0	0	0	0	0	365	0	365	0	365
882	1	74	21.2245	1	2	2	1	2	1	1	1	1	0	0	0	4	1	0	0	45	54	0	0	1	1	0	0	0	0	0	0	600	4	1	0	1	1	0	0	0	0	0	1	1	16	0	365	0	365
883	1	71	23.6614	1	2	1	2	2	1	1	1	1	0	0	0	1	1	0	0	69	46	1	0	1	1	0	0	0	0	0	0	600	7	0	0	0	0	0	0	0	0	0	0	0	365	0	365	0	365
884	2	55	19.2336	1	2	1	2	2	1	1	1	1	0	0	0	1	1	0	0	68	43	0	0	1	1	0	1	1	0	0	0	600	10	1	0	0	0	0	0	0	0	0	0	0	365	0	365	0	365
885	1	59	25.0399	1	1	2	2	1	1	1	1	1	0	0	0	1	1	0	0	60	48	1	1	1	1	0	0	0	0	0	0	600	7	0	0	0	0	0	0	0	0	0	0	0	365	0	365	0	365
886	1	69	24.4473	1	1	1	1	2	1	1	1	1	0	0	0	1	1	0	0	61	44	1	0	1	1	0	1	0	0	0	0	1050	8	0	0	0	0	0	0	0	0	0	0	0	365	0	365	0	365
887	1	54	27.5134	1	1	1	1	1	1	1	1	1	0	0	0	1	1	0	0	72	43	1	0	1	1	0	1	0	0	0	0	900	6	0	0	0	0	0	0	0	0	0	0	0	365	0	365	0	365
888	2	70	29.903	1	2	1	2	2	1	1	1	1	0	0	0	4	1	0	0	68	49	1	0	1	1	0	0	1	0	0	0	600	10	0	0	0	0	0	0	0	0	0	0	0	365	0	365	0	365
889	1	76	22.9854	1	2	1	2	2	1	1	1	1	0	0	0	1	1	0	0	69	45	1	0	1	1	0	0	1	0	0	0	900	7	0	0	0	0	0	0	0	0	0	0	0	365	0	365	0	365
890	1	63	30.0712	1	1	1	1	2	1	1	1	1	0	1	0	1	1	0	0	51	45	1	1	1	1	0	0	1	0	0	0	600	7	1	0	0	0	0	0	0	0	0	0	0	365	0	365	0	365
891	1	53	23.3844	1	2	1	2	2	1	1	1	1	0	0	0	4	1	0	0	60	48	0	0	1	1	0	1	0	0	0	0	750	8	0	0	0	0	0	0	0	0	0	0	0	365	0	365	0	365
892	1	59	24.1672	1	1	1	2	1	1	1	1	1	0	0	0	1	1	0	0	67	49	1	1	1	1	0	0	0	0	0	0	750	5	0	0	0	0	0	0	0	0	0	0	0	365	0	365	0	365
893	2	68	24.0346	1	2	2	2	2	1	1	1	1	0	1	0	1	1	0	0	62	50	1	0	1	1	0	0	0	0	0	0	600	12	0	0	0	0	0	0	0	0	0	0	0	365	0	365	0	365
894	1	71	24.2123	1	2	2	2	2	1	1	1	1	0	0	0	1	1	0	0	67	51	1	1	1	1	0	0	0	0	0	0	100	80	0	1	0	0	1	1	0	1	0	1	0	365	0	365	1	321
895	1	54	23.6614	1	1	1	1	1	1	1	1	1	0	0	0	3	1	0	0	58	51	1	1	1	1	0	0	0	0	0	0	600	6	0	0	0	0	0	0	0	0	0	0	0	365	0	365	0	365
896	1	55	20.3244	1	1	1	1	1	1	1	1	1	0	0	0	1	1	0	1	52	51	1	0	1	1	0	0	1	0	0	0	660	7	0	0	0	0	0	0	0	0	0	0	0	365	0	365	0	365
897	1	64	26.079	1	2	1	1	2	1	1	1	1	0	1	0	4	1	0	0	56	66	0	0	1	1	0	0	0	0	0	0	600	8	0	0	0	0	0	0	0	0	0	0	0	365	0	365	0	365
898	1	61	21.8792	1	2	1	2	2	1	1	1	1	0	0	0	4	1	0	0	59	41	1	0	1	1	0	1	0	0	0	0	600	8	0	0	0	0	0	0	0	0	0	0	0	365	0	365	0	365
899	1	69	25.2826	1	1	1	1	1	1	1	1	1	0	0	0	4	1	0	0	61	56	1	0	1	1	0	0	1	0	0	1	600	7	0	0	0	0	0	0	0	0	0	0	0	365	0	365	0	365
900	1	73	27.9904	1	2	1	2	2	1	1	1	1	0	0	0	4	1	0	0	60	43	1	1	1	1	0	0	1	0	0	0	450	12	0	0	0	0	0	0	0	0	0	0	0	365	0	365	0	365
901	1	57	25.9701	1	1	1	1	1	1	1	1	1	0	0	0	4	1	0	0	59	47	1	1	1	1	0	0	0	0	0	0	600	7	1	0	0	0	0	0	0	0	0	0	0	365	0	365	0	365
902	1	55	22.2291	2	2	1	2	2	1	1	1	1	0	0	0	1	1	0	0	64	47	1	0	1	1	0	0	1	0	0	0	600	7	0	0	0	0	0	0	0	0	0	0	0	365	0	365	0	365
903	1	45	26.4706	1	2	2	2	2	1	1	1	1	1	0	0	1	1	0	0	63	53	0	0	1	1	0	0	0	0	0	0	600	14	0	0	0	0	0	0	0	0	0	0	0	365	0	365	0	365
904	1	72	25.2595	2	2	1	1	2	1	1	2	1	0	1	0	1	1	0	0	62	49	1	1	1	1	0	0	1	0	0	0	600	9	0	0	0	0	0	0	0	0	0	0	0	365	0	365	0	365
905	1	72	33.3205	1	1	1	1	2	1	1	1	1	0	0	0	1	1	0	0	70	46	1	0	1	1	0	0	0	0	0	0	450	17	1	0	0	0	0	0	0	0	0	0	0	365	0	365	0	365
906	1	61	20.202	1	2	1	2	2	1	1	1	1	0	0	0	1	1	0	0	42	57	1	0	1	1	0	1	0	0	0	0	600	7	0	0	0	0	0	0	0	0	0	0	0	365	0	365	0	365
907	2	49	25.7778	1	2	2	2	2	1	1	1	1	0	0	0	4	1	0	0	64	46	1	1	1	1	0	1	1	0	0	0	600	12	0	0	0	0	0	0	0	0	0	0	0	365	0	365	0	365
908	2	62	25.1039	1	1	1	2	1	1	1	1	1	0	0	0	1	1	1	1	55	52	1	0	1	1	0	1	1	0	0	0	600	7	0	0	0	0	0	0	0	0	0	0	0	365	0	365	0	365
909	1	59	26.0276	1	2	1	1	2	1	1	2	1	1	1	1	1	1	0	0	44	49	1	0	1	1	0	0	0	0	0	0	600	7	0	0	0	0	0	0	0	0	0	0	0	365	0	365	0	365
910	1	44	24.7721	1	1	1	2	1	1	1	1	1	0	0	1	1	1	0	0	44	55	1	0	1	1	0	1	1	0	0	0	600	9	0	0	0	0	0	0	0	0	0	0	0	365	0	365	0	365
911	2	58	20.9566	1	1	1	1	1	1	1	1	1	0	0	1	1	1	0	0	44	55	0	1	1	1	0	0	1	0	0	0	600	10	0	0	0	0	0	0	0	0	0	0	0	365	0	365	1	3
912	1	59	20.8611	1	1	1	1	1	1	1	1	1	0	0	1	1	1	0	0	44	55	0	1	1	1	1	0	1	0	0	0	900	11	0	0	0	0	0	0	0	1	0	1	0	365	0	365	0	365
913	1	54	25.3515	2	2	1	1	2	1	1	1	1	0	0	1	1	1	0	0	44	55	1	0	1	1	0	1	1	0	0	0	600	12	0	0	0	0	0	0	0	0	0	0	0	365	0	365	0	365
914	1	58	29.0174	1	2	1	1	2	1	1	1	1	0	0	1	1	1	0	0	44	55	1	0	1	1	0	0	0	0	0	0	600	14	0	0	0	0	0	0	0	0	0	0	0	365	0	365	1	4
915	1	64	23.4236	1	2	1	2	2	1	1	1	1	1	0	1	1	1	0	0	44	55	1	1	1	1	0	0	0	0	0	0	600	12	0	0	0	0	0	0	0	0	0	0	0	365	0	365	0	365
916	2	72	17.4818	1	1	1	1	1	1	2	1	2	0	0	1	1	1	0	0	44	55	1	0	1	1	0	1	1	0	0	0	600	10	1	0	0	0	0	0	0	0	0	0	0	365	0	365	0	365
917	1	62	23.1834	2	1	2	1	1	1	1	1	1	0	0	1	1	1	0	0	44	55	1	0	2	1	0	0	1	0	0	0	600	17	0	0	0	0	0	0	0	0	0	0	0	365	0	365	1	5
918	1	72	22.7244	1	2	1	2	2	2	1	1	1	0	0	1	1	1	1	0	44	55	1	0	1	1	0	1	1	0	0	0	600	9	0	0	0	0	0	1	0	0	0	1	0	365	0	365	0	365
919	2	67	31.25	1	1	1	2	1	1	1	1	1	0	0	1	1	2	0	0	44	55	0	1	1	1	1	0	1	0	0	0	600	9	0	0	0	0	0	0	0	0	0	0	0	365	0	365	0	365
920	2	67	26.3465	1	1	1	2	1	1	1	1	1	0	0	1	1	1	0	0	44	55	1	0	1	1	0	0	1	0	0	0	600	7	0	0	0	0	0	0	0	0	0	0	0	365	0	365	1	34
921	2	70	25.2994	1	1	2	2	2	1	1	1	1	0	0	1	1	1	0	0	44	55	1	1	1	1	0	0	1	0	0	0	450	11	0	0	0	0	0	0	0	0	0	0	0	365	0	365	0	365
922	1	66	24.1517	1	1	1	2	1	1	1	1	1	0	0	1	1	1	0	0	44	55	1	0	1	1	0	0	1	0	0	0	1500	10	0	0	0	0	0	0	0	0	0	0	0	365	0	365	0	365
923	2	67	21.9261	1	2	2	2	2	1	1	1	1	0	0	1	1	1	0	0	44	55	1	0	1	1	0	0	0	0	0	0	600	10	0	0	0	0	0	0	0	0	0	1	0	365	0	365	1	342
924	1	68	31.6443	2	2	1	1	2	1	1	1	1	0	0	0	4	1	0	0	44	55	1	1	2	1	0	0	0	0	0	0	600	11	0	0	0	0	0	0	0	0	0	0	0	365	0	365	0	365
925	1	60	28.075	1	2	1	2	2	1	1	1	1	0	0	0	4	1	0	0	44	55	1	0	1	1	0	1	0	0	0	0	600	7	0	0	0	0	0	0	0	0	0	0	0	365	0	365	0	365
926	1	73	25.3444	1	2	1	2	2	1	1	1	1	0	0	0	3	1	0	0	44	55	0	1	1	1	0	0	1	0	0	1	600	12	1	0	0	0	0	0	0	0	0	0	0	365	0	365	1	321
927	1	62	20.8307	1	1	2	2	1	1	1	1	1	0	0	0	4	1	0	0	44	55	1	0	1	1	0	0	1	0	0	0	600	11	0	0	0	0	0	0	0	0	0	0	0	365	0	365	0	365
928	1	56	24.8016	2	2	2	2	2	1	2	1	1	0	0	1	1	1	1	0	44	55	1	1	1	1	0	1	1	0	0	0	600	10	0	0	0	0	0	0	0	0	0	0	0	365	1	1	1	222
929	1	35	22.6757	1	1	1	2	1	1	1	1	1	0	0	0	4	1	0	0	44	55	1	0	1	1	0	0	1	0	0	0	900	16	0	0	0	0	0	0	0	0	0	0	0	365	0	365	0	365
930	1	59	24.2215	1	2	1	2	2	1	1	1	2	0	0	1	1	1	0	0	55	55	1	0	1	1	0	0	1	0	0	0	600	13	1	0	0	0	0	0	0	0	0	1	0	365	0	365	1	214
931	1	44	28.1969	1	2	2	2	2	1	1	1	1	1	0	1	1	1	0	0	44	55	1	0	2	1	0	1	1	0	0	0	600	12	0	0	0	0	0	0	0	0	0	0	0	365	0	365	0	365
932	1	61	28.9062	1	2	1	2	2	2	1	1	1	0	1	1	1	1	0	0	44	59	1	0	1	1	1	1	1	0	0	0	0	10	0	0	0	0	0	0	0	0	0	0	0	365	0	365	0	365
933	1	50	24.841	1	1	1	2	1	1	1	1	1	1	0	1	1	1	0	0	44	55	0	0	1	1	0	0	1	0	0	0	0	9	0	0	0	0	0	0	0	0	0	0	0	365	0	365	1	67
934	2	57	24.2188	1	1	1	1	1	1	1	1	1	0	0	1	1	1	0	0	44	57	1	0	1	1	0	1	1	0	0	0	450	11	0	0	0	0	0	1	0	0	0	1	0	365	0	365	0	365
935	1	42	34.7489	1	1	1	2	1	1	1	1	1	0	0	0	4	1	0	1	44	54	1	1	1	1	0	0	1	0	0	0	600	31	0	0	0	0	0	0	0	0	0	0	0	365	0	365	0	365
936	1	58	20.0617	2	2	1	2	2	1	1	1	1	0	0	1	1	1	0	0	44	52	1	0	1	1	0	0	1	0	0	0	600	10	1	0	0	0	0	0	0	0	0	0	0	365	0	365	1	34
937	1	57	25.1486	2	1	1	2	1	1	1	1	1	0	0	1	1	1	0	0	44	41	1	1	1	1	0	1	0	0	0	0	900	13	0	0	0	0	0	0	0	0	0	0	0	365	0	365	0	365
938	1	60	25.2595	1	1	1	2	1	1	1	1	1	0	0	1	1	1	1	0	44	46	1	0	1	1	0	1	0	0	0	0	540	7	0	0	0	0	0	0	0	0	0	0	0	365	0	365	0	365
939	1	57	20.202	1	2	2	2	2	1	1	1	1	0	0	1	1	1	0	0	72	46	1	0	1	1	0	1	1	0	0	0	600	6	0	0	0	0	0	0	0	0	0	0	0	365	0	365	1	65
940	2	63	23.4375	1	1	2	2	1	1	1	1	1	0	0	1	1	1	0	1	55	46	1	1	1	1	0	0	1	0	1	1	1600	12	1	0	1	0	0	0	0	0	0	1	0	365	0	365	0	365
941	1	55	22.1453	2	1	1	1	2	1	1	1	1	0	0	1	1	1	0	0	62	45	1	0	2	1	0	0	1	0	0	0	450	7	0	0	0	0	0	0	0	0	0	0	0	365	0	365	0	365
942	1	70	23.2912	1	2	2	1	2	1	1	2	1	0	1	1	1	1	1	0	72	49	0	0	1	1	0	1	1	0	0	0	900	6	0	0	0	0	0	0	0	0	0	0	0	365	0	365	1	87
943	1	57	20.5499	1	2	1	1	2	1	1	1	1	0	0	1	1	1	0	0	63	47	1	0	1	1	0	1	1	0	0	1	600	13	0	0	0	0	0	0	0	0	0	0	0	365	0	365	0	365
944	2	60	23.6614	1	2	1	1	2	1	1	1	1	0	0	1	1	1	0	1	50	60	1	0	2	1	0	1	1	0	0	0	300	7	0	0	0	0	0	0	0	0	0	0	0	365	0	365	0	365
945	1	67	23.9995	1	1	1	2	1	1	1	1	1	0	0	1	4	1	0	1	71	50	1	0	1	1	0	0	0	0	0	0	750	10	0	1	0	0	1	0	0	0	1	1	0	365	1	2	1	341
946	1	64	27.1178	1	2	1	2	2	1	2	1	2	0	0	1	1	1	0	0	58	54	1	1	1	1	0	1	1	0	0	0	1200	6	0	0	0	0	0	0	0	0	0	0	0	365	0	365	0	365
947	1	57	24.1588	1	1	1	1	1	1	1	1	1	0	0	1	1	1	0	0	59	52	1	1	1	1	1	0	0	0	0	0	900	7	0	0	0	0	0	0	0	0	0	0	0	365	0	365	0	365
948	1	62	23.2254	1	1	1	1	1	1	1	1	1	0	0	1	1	1	0	0	62	55	1	0	1	1	0	0	0	0	0	0	0	12	0	0	0	0	0	0	0	0	0	0	0	365	0	365	0	365
949	2	68	29.1749	1	2	1	2	2	1	1	1	1	0	0	1	1	1	0	0	59	52	1	1	1	1	0	0	1	0	0	0	600	11	1	1	0	0	0	0	0	0	0	1	0	365	0	365	0	365
950	1	54	23.5294	1	2	1	2	2	1	1	1	1	0	1	0	4	1	0	0	63	48	0	0	1	1	0	0	0	0	0	0	1200	12	0	0	0	0	0	0	0	0	0	0	0	365	0	365	0	365
951	2	72	22.4059	1	2	1	1	2	1	1	1	1	0	0	1	1	1	0	0	65	55	1	0	1	1	0	0	1	0	0	0	600	13	1	0	0	0	0	0	1	0	0	1	0	365	0	365	0	365
952	2	73	25.7117	1	2	2	1	2	1	1	1	2	0	0	1	1	1	0	0	68	55	1	0	1	1	0	0	1	0	0	0	600	13	0	0	0	0	0	0	0	0	0	0	0	365	0	365	0	365
953	1	51	24.2123	1	1	2	2	1	2	1	1	1	1	0	0	3	1	0	0	67	55	1	0	2	1	0	1	1	0	0	0	600	21	0	0	0	0	0	0	0	0	0	0	0	365	0	365	0	365
954	2	67	25.2363	1	1	2	1	1	1	1	1	1	0	0	1	1	1	0	0	60	55	1	0	1	1	0	0	1	0	0	0	1200	7	0	0	0	0	0	0	0	0	0	0	0	365	0	365	0	365
955	2	54	30.2222	1	2	2	2	2	1	1	2	1	0	1	1	1	1	1	0	47	55	1	1	1	1	0	1	0	0	1	0	1050	9	0	0	0	0	0	0	0	0	0	0	0	365	0	365	0	365
956	1	74	26.6667	1	2	1	2	2	1	1	1	1	0	0	0	4	1	0	0	62	55	1	0	1	1	0	1	1	0	0	0	900	18	0	0	0	0	0	0	0	0	0	0	0	365	0	365	0	365
957	2	62	24.3418	1	1	1	2	1	1	1	1	1	0	0	1	1	1	0	1	64	55	0	0	1	1	0	1	1	0	1	1	1800	40	0	0	1	0	0	0	0	1	0	1	0	365	0	365	0	365
958	1	71	22.4082	1	1	2	2	1	1	1	1	1	0	0	1	1	1	1	1	59	54	1	1	1	2	0	1	1	0	1	0	600	34	0	0	0	0	0	0	0	0	0	0	0	365	0	365	0	365
959	1	49	26.2346	1	1	2	1	2	1	1	1	1	0	0	1	1	1	0	0	66	55	1	0	1	1	0	0	1	0	0	0	0	9	0	0	0	0	0	0	0	0	0	0	0	365	0	365	0	365
960	1	49	35.7851	2	2	2	2	2	1	1	1	1	0	0	1	1	1	0	0	66	51	1	0	1	1	0	0	0	0	0	0	600	9	0	0	0	0	0	0	0	0	0	0	0	365	0	365	0	365
961	2	62	24.3865	1	2	1	2	2	1	1	1	1	0	0	1	1	1	0	0	70	48	0	1	1	1	0	0	0	0	0	0	1500	9	1	0	0	0	0	0	0	0	0	0	0	365	0	365	0	365
962	1	50	26.4236	1	2	1	2	2	1	1	1	1	0	0	1	1	1	0	0	59	58	1	0	2	1	0	0	1	0	0	0	600	17	0	0	0	0	0	0	0	0	1	0	0	365	0	365	0	365
963	2	71	25.2595	1	2	2	1	2	1	2	1	1	0	0	1	1	1	1	0	73	46	1	0	1	1	0	0	1	0	0	0	750	25	0	0	0	0	0	0	0	0	1	0	0	365	1	3	1	123
964	1	50	23.9395	1	1	2	2	1	1	1	1	1	0	0	1	1	1	0	0	63	40	0	1	1	1	0	0	1	0	0	0	600	14	0	0	0	0	0	0	0	0	0	0	0	365	0	365	0	365
965	1	72	26.6436	1	2	1	1	2	1	1	1	1	0	0	1	1	1	0	0	73	54	1	0	1	1	0	0	0	0	0	0	600	12	0	0	0	0	0	0	0	0	0	0	0	365	0	365	0	365
966	2	62	29.5525	1	2	2	1	2	1	1	1	1	0	1	1	1	1	0	0	70	49	1	0	1	1	1	0	1	0	0	0	600	13	0	0	0	0	0	0	0	0	0	1	0	365	0	365	0	365
967	1	64	25.0135	1	2	1	1	2	1	1	1	1	0	0	1	1	1	0	1	58	52	1	0	1	1	0	0	1	0	0	0	400	31	0	0	0	0	0	0	0	0	0	0	0	365	0	365	0	365
968	1	51	24.2701	1	2	2	2	2	1	1	1	1	0	0	1	1	1	0	0	60	54	1	0	1	1	0	0	1	0	0	0	300	6	0	0	0	0	0	0	0	0	0	0	0	365	0	365	0	365
969	1	69	20.2812	1	2	1	2	2	1	1	1	1	0	1	1	1	1	0	0	75	48	1	1	1	1	0	1	1	0	0	0	1200	30	0	0	0	1	0	1	0	0	0	1	1	29	0	365	0	365
970	1	75	30.4498	1	2	1	2	2	1	1	1	1	0	0	1	1	1	0	1	45	51	1	0	1	1	0	0	0	0	0	0	0	6	0	0	0	0	0	0	0	0	0	0	0	365	0	365	0	365
971	2	61	27.4714	1	2	1	2	2	1	1	1	1	0	0	1	1	1	0	0	68	49	0	0	1	1	0	0	1	0	0	0	690	7	0	0	0	0	0	0	0	0	0	0	0	365	0	365	0	365
972	1	58	20.4152	1	2	1	2	2	1	1	1	1	1	0	1	1	1	0	0	45	46	1	0	2	1	0	0	1	0	0	0	600	7	0	0	0	0	0	0	0	0	0	0	0	365	0	365	0	365
973	2	57	23.0469	1	1	1	2	1	1	1	1	1	0	0	1	1	1	0	0	45	50	1	1	1	1	0	0	1	0	0	0	540	9	1	0	0	0	0	0	0	0	0	0	0	365	0	365	0	365
974	1	66	24.8358	1	1	1	2	1	1	1	1	1	0	0	1	1	1	0	0	45	43	0	1	1	1	0	0	1	0	0	0	600	7	0	0	0	0	0	0	0	0	0	0	0	365	0	365	0	365
975	2	50	28.578	1	1	1	1	2	1	1	1	1	0	0	0	4	1	0	0	45	55	1	0	1	1	0	0	1	0	0	0	600	10	0	0	0	0	0	0	0	0	0	0	0	365	0	365	0	365
976	2	53	21.9713	2	1	1	1	1	1	1	1	1	0	0	0	4	1	0	1	45	57	1	0	1	1	0	1	1	0	0	0	600	0	1	0	1	1	0	0	1	0	0	1	1	30	0	365	0	365
977	1	64	21.3839	1	2	2	2	2	1	1	1	1	0	0	1	1	1	0	0	45	51	1	0	1	1	0	1	1	0	0	0	600	7	0	0	0	0	0	0	0	0	0	0	0	365	0	365	0	365
978	1	64	25.2595	1	1	2	2	1	1	2	1	1	0	0	1	1	1	0	0	45	46	0	0	1	1	0	1	1	0	0	0	700	17	0	0	0	0	0	0	0	0	0	0	0	365	0	365	0	365
979	2	68	23.0469	1	2	1	2	2	1	1	1	1	0	0	1	1	1	0	0	45	40	1	0	1	1	0	0	1	0	0	0	960	13	0	0	0	0	0	0	0	0	0	0	0	365	0	365	0	365
980	1	66	20.9107	1	2	1	2	2	1	1	1	1	0	0	1	1	1	0	0	45	49	1	0	1	1	0	1	1	0	0	0	600	13	0	0	0	0	0	0	0	0	0	0	0	365	0	365	0	365
981	1	56	26.2966	1	2	1	2	2	1	2	1	1	0	0	1	1	1	0	0	45	52	1	0	1	1	0	0	1	0	0	0	300	11	0	0	0	0	0	0	0	0	0	0	0	365	0	365	0	365
982	1	64	21.6413	2	2	1	2	2	1	1	1	1	0	0	1	1	1	0	0	45	59	1	1	2	1	0	0	1	0	0	0	900	16	0	0	0	0	0	0	0	0	0	0	0	365	0	365	0	365
983	1	73	21.4533	2	2	1	2	2	1	1	1	1	1	1	1	1	1	0	0	45	55	1	1	1	1	0	0	1	0	0	0	600	18	0	0	0	0	0	0	0	0	0	0	0	365	0	365	0	365
984	1	54	31.0735	1	2	1	2	2	1	1	1	1	0	0	1	1	1	0	0	45	55	1	0	1	1	0	0	0	0	0	0	600	16	0	0	0	0	0	0	0	0	0	0	0	365	0	365	0	365
985	1	64	23.8754	1	2	2	2	2	1	1	1	1	0	0	1	1	1	0	0	45	55	1	1	1	1	0	0	1	0	0	0	600	8	0	0	0	0	0	0	0	0	0	0	0	365	0	365	0	365
986	1	65	22.8374	1	2	1	1	2	1	1	1	1	0	0	1	1	1	0	0	45	55	1	0	1	1	0	1	0	0	0	0	300	15	1	0	0	0	0	0	0	0	1	0	0	365	0	365	0	365
987	1	55	27.2173	1	1	1	1	1	1	1	1	1	0	0	1	1	1	0	0	56	55	1	0	1	1	0	0	1	0	0	0	900	21	0	0	0	0	0	0	0	0	0	0	0	365	0	365	0	365
988	1	44	27.1809	2	2	1	2	2	1	1	1	1	0	0	0	3	1	0	0	64	55	0	0	1	1	0	0	1	0	0	0	900	7	0	0	0	0	0	0	0	0	0	0	0	365	0	365	0	365
989	2	57	24.6548	1	2	2	1	2	1	1	1	1	0	0	1	1	1	0	0	45	55	0	0	1	1	0	0	0	0	0	0	600	7	0	0	0	0	0	0	0	0	0	0	0	365	0	365	0	365
990	2	73	27.9421	1	2	1	2	2	1	1	1	1	1	0	1	1	1	0	0	62	55	1	1	1	1	0	0	0	0	0	0	600	7	0	0	0	0	0	0	0	0	0	0	0	365	0	365	0	365
991	1	62	24.4444	1	1	1	2	2	1	1	1	1	0	0	0	4	1	0	0	45	52	1	0	1	1	0	1	1	0	0	0	600	6	0	0	0	0	0	0	0	0	0	0	0	365	0	365	0	365
992	1	62	24.0741	1	2	1	2	2	1	1	1	1	0	0	1	1	1	0	0	53	56	1	1	2	1	0	0	1	0	0	0	900	16	0	0	0	0	0	0	0	0	0	1	0	365	0	365	0	365
993	1	65	19.9432	1	1	2	2	1	1	1	1	1	0	0	1	1	1	0	0	60	54	1	0	1	1	0	1	1	0	0	0	600	7	0	0	0	0	0	0	0	0	0	0	0	365	0	365	0	365
994	2	71	32.0461	1	2	1	1	2	1	1	1	1	0	0	1	1	1	0	0	59	55	1	0	1	1	1	0	1	0	0	0	600	10	0	0	0	0	0	0	0	0	0	0	0	365	0	365	0	365
995	1	37	24.7676	1	1	1	2	1	1	2	1	1	0	0	1	1	1	0	0	56	52	1	0	1	1	0	0	1	0	0	0	600	6	0	0	0	0	0	0	0	0	0	0	0	365	0	365	0	365
996	2	72	26.5625	1	2	2	2	2	1	1	1	1	0	0	1	1	1	0	0	65	55	1	1	1	1	0	0	0	0	0	0	1500	9	0	0	0	0	0	0	0	0	0	0	0	365	0	365	0	365
997	1	61	29.2011	1	2	1	2	2	1	1	1	1	0	0	1	1	1	0	0	50	52	1	0	1	1	0	0	0	0	0	0	600	7	1	0	0	0	0	0	0	0	0	0	0	365	0	365	0	365
998	1	55	31.0735	1	2	1	1	2	1	2	1	1	0	0	0	4	1	0	0	62	54	1	1	1	1	0	1	1	0	0	0	600	13	0	0	0	0	0	0	0	0	0	0	0	365	0	365	0	365
999	1	74	26.0276	1	2	1	1	2	1	1	1	1	1	0	1	1	1	0	0	60	54	0	0	1	1	0	1	1	0	0	0	600	13	0	0	0	0	0	0	0	0	0	0	0	365	0	365	0	365
1000	1	74	23.939	1	2	2	1	2	1	1	1	1	0	1	0	4	1	0	0	53	55	1	1	1	2	0	0	1	0	0	0	600	12	0	0	0	0	0	0	0	0	0	0	0	365	0	365	0	365
1001	2	72	23.0469	1	2	2	2	2	1	1	1	1	0	0	0	4	1	0	1	54	55	1	0	1	2	0	1	1	0	0	0	600	12	0	0	0	0	0	0	0	0	0	0	0	365	0	365	0	365
1002	2	72	21.9138	1	2	1	1	2	1	1	1	1	0	0	1	1	1	0	0	58	55	1	0	2	1	0	1	1	0	0	1	720	31	0	0	0	0	0	0	0	0	0	0	0	365	0	365	0	365
1003	1	61	31.1207	1	1	1	1	1	1	1	1	1	0	0	0	4	1	0	1	48	64	1	0	1	1	0	1	1	0	0	0	1050	18	0	0	0	0	0	0	0	0	0	0	0	365	0	365	0	365
1004	2	59	22.2656	1	2	1	2	2	1	1	1	1	0	0	1	1	1	0	0	54	53	0	0	1	1	0	0	1	0	0	0	1050	8	0	0	0	0	0	0	0	0	0	0	0	365	0	365	0	365
1005	1	79	27.4406	2	1	2	2	1	1	1	1	1	0	0	1	1	1	0	0	65	50	1	0	1	1	0	0	0	0	0	0	600	9	0	0	0	0	0	0	0	0	0	0	0	365	0	365	0	365
1006	1	74	20.7612	2	1	1	2	1	1	1	1	1	0	1	1	1	1	0	0	65	55	1	0	1	1	0	1	1	0	0	0	1200	8	0	0	0	0	0	0	0	0	0	0	0	365	0	365	0	365
1007	2	63	29.5858	1	2	1	2	2	1	1	1	1	0	0	0	4	1	0	0	65	55	1	0	1	1	0	0	1	0	0	0	1200	18	0	0	0	0	0	0	0	0	0	0	0	365	0	365	0	365
1008	1	55	21.7993	1	1	1	2	2	1	1	1	1	0	0	0	3	1	0	0	65	55	1	1	1	1	0	1	1	0	0	0	0	12	0	0	0	0	0	0	0	0	0	0	0	365	0	365	0	365
1009	1	66	27.0538	1	2	2	1	2	1	1	1	1	0	0	1	1	1	0	0	62	55	0	0	1	1	0	0	0	0	0	0	600	12	1	0	0	0	0	0	0	0	0	0	0	365	0	365	0	365
1010	1	62	23.8751	1	2	1	1	2	1	1	1	1	0	0	0	4	1	0	1	55	55	1	1	1	1	1	0	1	0	0	1	600	13	0	0	0	0	0	0	0	0	0	0	0	365	0	365	0	365
1011	1	43	25.9909	2	2	1	2	2	1	1	1	1	0	0	0	4	1	0	0	47	55	1	1	1	1	0	0	1	0	0	0	1500	20	0	0	0	0	0	0	0	0	0	0	0	365	0	365	0	365
1012	2	65	19.5312	1	1	2	2	1	1	1	1	1	0	0	1	1	1	0	0	60	55	1	0	2	1	0	1	1	0	0	1	0	18	0	0	0	0	0	0	0	0	0	0	0	365	0	365	0	365
1013	2	74	28.764	1	1	1	2	1	1	1	1	1	0	0	1	1	1	0	0	61	55	1	0	1	1	0	0	1	0	0	0	600	12	0	0	0	0	0	0	0	0	0	0	0	365	0	365	0	365
1014	1	57	30.0712	1	2	2	2	2	1	1	1	1	0	0	0	3	1	0	0	62	55	1	0	1	1	0	1	1	0	0	0	600	10	0	0	1	0	0	0	0	1	0	1	0	365	0	365	0	365
1015	2	72	26.8352	1	1	1	2	1	1	1	1	1	0	0	0	3	1	0	1	61	55	1	0	1	1	0	0	1	0	0	0	600	8	0	0	0	0	0	0	0	0	0	0	0	365	0	365	0	365
1016	1	62	21.0938	1	2	1	2	2	1	1	1	1	0	0	0	3	1	0	0	60	55	1	0	1	1	0	1	1	0	1	1	600	13	1	0	0	0	0	0	0	0	0	1	0	365	0	365	0	365
1017	1	74	21.2306	1	1	1	1	1	1	1	1	1	0	0	1	1	1	0	0	60	55	0	0	1	1	0	0	1	0	0	0	600	8	0	0	0	0	0	0	0	0	0	0	0	365	0	365	0	365
1018	1	65	27.0641	2	2	1	2	2	1	1	1	1	0	0	0	4	1	0	0	62	55	0	0	1	1	0	1	0	0	0	0	600	7	0	0	0	0	0	0	0	0	0	0	0	365	0	365	0	365
1019	1	53	25	1	2	1	1	2	1	1	1	1	0	0	0	4	1	0	0	52	63	1	0	1	1	0	1	1	0	1	0	1050	10	0	0	0	0	0	0	0	0	0	0	0	365	0	365	0	365
1020	2	63	20.5688	1	1	1	1	1	1	1	1	1	0	0	1	1	1	0	0	50	53	1	1	1	1	0	1	1	0	0	0	600	15	0	0	0	0	0	0	0	0	0	0	0	365	0	365	0	365
1021	1	44	25.1486	1	1	2	1	1	1	1	1	1	0	0	1	4	1	0	1	42	49	1	1	1	1	0	0	1	0	0	0	600	14	0	0	0	0	0	0	0	0	0	0	0	365	0	365	0	365
1022	1	44	31.4077	2	2	1	2	2	1	1	2	1	1	1	0	4	1	0	0	43	68	1	0	2	1	0	0	1	0	0	1	1200	7	0	0	0	0	0	0	0	0	0	0	0	365	0	365	0	365
1023	1	38	20.6852	1	1	1	2	1	1	1	1	1	0	0	0	4	1	0	0	38	58	1	1	1	1	0	0	0	0	1	0	450	10	0	0	0	0	0	0	0	0	0	0	0	365	0	365	0	365
1024	1	46	26.2596	1	1	1	1	1	1	1	1	1	0	0	0	3	1	0	0	44	56	1	0	1	1	0	1	1	0	0	0	600	7	1	0	0	0	0	0	0	0	0	0	0	365	0	365	0	365
1025	1	61	24.2215	1	1	1	1	1	1	2	1	1	0	0	0	4	1	0	0	55	59	1	0	1	1	0	0	1	0	0	0	1200	8	0	0	0	0	0	0	0	0	0	0	0	365	0	365	0	365
1026	2	74	19.5312	1	2	2	2	2	1	1	1	1	0	0	1	1	1	0	0	61	45	0	0	1	1	0	1	1	0	0	0	400	6	0	0	0	0	0	0	0	0	0	0	0	365	0	365	0	365
1027	1	52	21.9713	1	1	1	1	1	1	1	1	1	0	1	0	4	1	0	0	47	61	0	0	1	1	1	1	1	0	0	0	600	12	0	0	0	0	0	0	0	0	0	0	0	365	0	365	0	365
1028	1	62	25.6055	1	2	1	2	2	1	1	1	1	0	0	0	4	1	0	1	47	52	1	0	1	1	0	0	0	0	0	0	600	10	0	0	0	0	0	0	0	0	0	0	0	365	0	365	0	365
1029	2	76	29.7284	1	2	1	2	2	1	1	1	1	0	0	0	4	1	0	0	65	45	1	0	1	1	0	1	1	0	0	0	450	11	0	0	0	0	0	0	0	0	0	0	0	365	0	365	0	365
1030	2	72	24.2215	1	1	2	1	2	1	1	1	1	0	0	0	4	1	0	0	67	48	1	0	1	1	0	0	1	0	0	0	600	20	0	0	0	0	0	0	0	0	0	0	0	365	0	365	0	365
1031	1	64	25.9516	1	1	1	2	1	1	1	1	1	0	0	1	1	1	0	0	38	74	1	0	1	1	0	1	1	0	0	0	600	14	0	0	0	0	0	0	0	0	0	0	0	365	0	365	0	365
1032	1	58	26.0617	1	1	2	2	1	1	1	1	1	0	0	0	4	1	0	1	38	58	1	0	2	1	0	0	1	0	0	0	600	7	0	0	0	0	0	0	0	0	0	0	0	365	0	365	0	365
1033	1	59	24.9135	1	2	1	1	2	1	1	1	1	0	0	0	4	1	0	0	58	52	1	1	1	1	0	0	0	0	0	0	1200	11	1	0	1	0	0	0	0	0	0	1	0	365	0	365	0	365
1034	1	59	24.4646	1	1	2	1	1	1	1	1	1	0	0	0	3	1	0	0	55	49	0	1	1	1	0	1	1	0	0	0	600	7	0	0	0	0	0	0	0	0	0	0	0	365	0	365	0	365
1035	1	68	25.2493	1	2	2	2	2	1	1	1	1	0	0	1	1	1	0	0	45	52	1	0	1	1	0	1	1	0	0	0	900	9	0	0	0	0	0	0	0	0	0	0	0	365	0	365	0	365
1036	1	59	33.6593	1	1	2	2	1	1	2	1	1	0	0	1	1	1	0	0	59	53	1	1	1	1	0	1	1	0	0	0	900	14	0	0	0	0	0	0	0	0	0	0	0	365	0	365	0	365
1037	2	63	27.3438	1	2	2	1	2	1	1	1	1	0	0	1	1	1	0	0	40	62	1	0	1	1	0	1	0	0	0	0	350	11	0	0	0	0	0	0	0	0	0	0	0	365	0	365	0	365
1038	1	65	22.8928	1	2	2	2	2	1	1	1	1	0	1	0	4	1	0	0	58	46	1	0	1	1	0	1	1	0	0	1	900	8	1	0	0	0	0	0	0	0	0	1	0	365	0	365	0	365
1039	1	62	21.4109	1	1	1	1	1	1	1	2	1	0	1	0	4	1	0	0	48	51	1	0	1	1	0	0	1	0	0	0	700	13	0	0	0	0	0	0	0	0	0	0	0	365	0	365	0	365
1040	2	67	27.0552	1	2	2	2	2	1	1	1	2	0	0	0	3	1	0	1	50	49	0	0	1	1	0	0	0	0	0	0	200	12	0	0	0	0	0	0	0	0	0	1	0	365	0	365	0	365
1041	1	59	29.0659	1	1	2	1	1	1	1	1	1	0	0	0	4	1	0	0	50	58	1	0	2	1	0	1	1	0	0	0	600	14	0	0	0	0	0	0	0	0	0	0	0	365	0	365	0	365
1042	1	69	25.9645	1	2	2	2	2	1	1	1	1	0	0	0	4	1	0	1	36	68	1	0	1	1	0	1	1	0	0	0	600	13	1	0	0	0	0	0	0	0	0	0	0	365	0	365	0	365
1043	2	68	25.0657	1	1	2	2	1	1	1	1	1	0	0	0	4	1	0	1	41	52	0	1	1	1	0	0	1	0	0	0	300	14	0	0	0	0	0	0	0	0	0	0	0	365	0	365	0	365
1044	2	76	26.2227	1	1	1	2	1	1	1	1	1	0	0	0	4	1	0	0	54	48	1	0	1	1	0	0	0	0	0	0	600	15	0	0	0	0	0	0	0	0	0	0	0	365	0	365	0	365
1045	1	64	24.8016	1	2	2	1	2	1	1	1	1	0	1	1	1	1	0	0	66	46	1	0	1	1	1	0	1	0	0	0	900	19	0	0	0	0	0	0	0	0	0	0	0	365	0	365	0	365
1046	1	54	30.1162	2	2	1	2	2	1	1	1	1	0	0	0	4	1	0	0	58	52	1	1	1	1	0	0	1	0	0	0	900	8	0	0	0	0	0	0	0	0	0	0	0	365	0	365	0	365
1047	1	51	33.6593	1	1	1	2	1	1	1	1	1	0	0	1	1	1	0	0	55	52	1	0	1	1	0	0	1	0	0	0	900	21	0	0	0	0	0	0	0	0	0	0	0	365	0	365	0	365
1048	1	57	21.3039	2	1	2	2	1	1	1	1	1	0	0	1	1	1	0	0	65	50	1	1	1	1	0	0	0	0	0	0	690	20	0	0	0	0	0	0	0	0	0	0	0	365	0	365	0	365
1049	2	71	25.7117	1	2	1	1	2	1	1	1	1	0	0	1	1	1	0	0	62	55	1	0	1	1	0	0	1	0	0	0	900	19	0	0	0	0	0	0	0	0	0	0	0	365	0	365	0	365
1050	2	72	21.6441	1	1	1	2	1	1	1	1	1	0	0	1	1	1	0	0	70	55	1	0	1	1	0	0	1	0	0	0	1200	7	0	0	0	0	0	0	0	0	0	0	0	365	0	365	0	365
1051	2	67	29.7778	1	2	1	2	2	1	1	1	1	0	0	0	4	1	0	0	65	54	0	0	1	1	0	0	1	0	0	0	600	6	0	0	0	0	0	0	0	0	0	0	0	365	0	365	0	365
1052	1	66	31.1419	1	1	2	2	1	1	1	1	1	0	0	1	1	1	0	0	63	55	0	0	2	1	0	0	0	0	0	0	600	7	0	0	0	0	0	0	0	0	0	0	0	365	0	365	0	365
1053	1	58	26.9896	2	2	2	2	2	1	1	1	1	0	0	0	3	1	0	0	63	55	1	0	1	1	0	0	1	0	0	0	600	7	0	0	0	0	0	0	0	0	0	0	0	365	0	365	0	365
1054	1	47	28.7105	1	2	1	2	2	1	1	1	1	0	0	0	4	1	0	0	65	55	1	0	1	1	0	1	0	0	0	0	600	7	0	0	0	0	0	0	0	0	0	0	0	365	0	365	0	365
1055	1	79	19.1516	1	1	1	1	1	1	1	1	1	0	0	0	4	1	0	1	45	44	1	0	1	1	0	1	1	0	0	0	600	9	0	0	0	0	0	0	0	0	0	0	0	365	0	365	0	365
1056	1	72	23.6614	1	1	1	1	1	1	1	1	1	1	0	1	1	1	0	0	68	52	1	1	1	1	0	0	1	0	0	0	600	8	1	0	0	0	0	0	0	0	0	0	0	365	0	365	0	365
1057	1	80	28.7317	1	1	2	2	2	1	1	1	1	0	1	1	1	1	0	0	60	52	1	1	1	1	0	1	1	0	0	0	450	21	0	0	0	0	0	0	0	0	0	0	0	365	0	365	0	365
1058	1	59	27.0416	1	1	1	1	1	1	1	1	1	0	0	1	1	1	0	0	55	54	1	0	1	1	0	0	1	0	1	1	1000	19	0	0	1	0	0	0	0	0	0	1	0	365	0	365	0	365
1059	1	62	25.9516	2	2	2	2	2	1	1	1	1	0	0	1	1	1	0	0	55	52	1	0	1	1	1	0	1	0	0	0	600	11	0	0	0	0	0	0	0	0	0	0	0	365	0	365	0	365
1060	1	61	28.075	1	2	1	2	2	1	1	1	1	0	1	1	1	1	0	0	55	55	0	0	1	1	0	0	0	0	1	0	600	12	0	0	0	0	0	0	0	0	0	0	0	365	0	365	0	365
1061	1	65	30.9917	1	2	1	1	2	1	1	1	1	0	1	1	1	1	0	0	58	52	1	0	1	1	0	0	1	0	0	0	300	12	0	0	0	0	0	0	0	0	0	0	0	365	0	365	0	365
1062	1	69	30.1162	1	2	1	2	2	1	1	1	1	0	0	0	3	2	0	1	63	55	1	1	1	1	0	1	0	0	0	0	1050	15	0	0	0	0	0	0	0	0	0	0	0	365	0	365	0	365
1063	1	55	26.2917	2	2	1	1	2	1	1	1	1	0	0	0	3	1	0	1	51	55	1	0	2	1	0	0	1	0	0	0	600	10	0	0	0	0	0	0	0	0	0	0	0	365	0	365	0	365
1064	1	57	20.5457	1	2	2	2	2	1	1	1	1	0	0	1	1	1	0	0	56	44	0	0	1	1	0	0	1	0	0	0	600	14	0	0	0	0	0	0	0	0	0	1	0	365	0	365	0	365
1065	1	57	26.4463	1	2	2	1	2	1	1	2	1	0	0	1	1	1	0	0	55	47	1	0	1	1	0	0	0	0	0	0	300	14	0	0	0	0	0	0	0	0	0	0	0	365	0	365	0	365
1066	1	67	23.8895	1	1	1	2	1	1	1	1	2	0	0	0	4	1	1	1	52	45	1	0	1	1	0	0	1	0	0	0	600	14	0	0	0	0	0	0	0	0	1	0	0	365	0	365	0	365
1067	1	72	24.6181	1	2	1	1	2	1	1	1	1	0	0	1	1	1	0	0	61	50	1	1	1	1	0	0	1	0	0	0	450	17	1	0	0	0	0	0	0	0	0	1	0	365	0	365	0	365
1068	1	58	22.0932	1	1	1	2	1	1	1	1	1	0	0	0	3	1	0	0	59	50	1	0	1	1	0	0	0	0	0	0	600	7	0	0	0	0	0	0	0	0	0	0	1	34	0	365	0	365
1069	1	71	24.6755	2	2	2	2	2	1	1	1	1	0	0	1	1	1	0	0	65	50	1	0	1	1	0	1	0	0	0	0	600	7	0	0	0	0	0	0	0	0	0	0	0	365	0	365	0	365
1070	2	71	25.7778	1	2	2	2	2	1	1	1	2	0	0	1	1	1	0	0	65	43	0	1	1	1	0	0	1	0	0	0	1500	11	0	0	0	0	0	0	0	0	0	0	0	365	0	365	0	365
1071	1	64	28.3937	1	2	2	1	2	1	1	2	1	0	0	1	1	1	0	0	59	55	1	0	1	1	0	0	1	0	0	0	900	7	0	0	0	0	0	0	0	0	0	0	0	365	0	365	0	365
1072	1	51	25.6896	2	1	1	2	1	1	1	1	1	0	0	0	4	1	0	1	40	56	1	0	1	1	0	1	1	0	0	0	690	10	0	0	0	0	0	0	0	0	0	0	0	365	0	365	0	365
1073	1	69	22.4913	2	1	2	2	1	1	1	1	1	0	0	1	1	1	0	0	63	48	1	0	1	1	0	1	0	0	0	0	600	7	1	0	0	0	0	0	0	0	0	0	0	365	0	365	0	365
1074	2	51	31.2175	1	2	2	2	2	1	1	1	1	0	0	0	4	1	0	0	58	44	1	0	2	1	0	0	1	0	0	0	600	9	0	0	0	0	1	0	0	0	0	1	0	365	0	365	0	365
1075	1	74	26.8136	1	1	1	1	2	1	1	1	1	0	0	1	1	1	0	0	61	51	0	0	1	1	0	0	1	0	0	1	900	7	0	0	0	0	0	0	0	0	0	0	0	365	0	365	0	365
1076	2	58	26.5625	1	2	1	2	2	1	1	1	1	0	0	0	4	1	0	0	65	49	1	1	1	1	0	0	0	0	0	0	600	9	0	0	0	0	0	0	0	0	0	0	0	365	0	365	0	365
1077	1	82	24.1672	1	1	1	1	1	1	1	1	1	0	0	1	1	1	0	0	60	50	1	0	1	1	0	0	1	0	0	0	600	6	0	0	0	0	0	0	0	0	0	0	0	365	0	365	0	365
1078	1	57	27.4506	1	2	2	1	2	1	1	1	1	1	0	0	4	1	0	1	55	63	1	0	1	1	0	1	1	0	0	0	800	13	0	0	0	0	0	0	0	0	0	0	0	365	0	365	0	365
1079	1	74	28.0664	1	2	1	1	2	1	1	1	1	0	0	1	1	1	0	0	60	50	0	1	1	1	0	0	1	0	0	0	1200	18	0	0	0	0	0	0	0	0	1	0	0	365	1	5	1	123
1080	2	78	17.6254	1	2	1	2	2	1	1	1	2	0	0	1	1	1	0	0	63	50	1	0	1	1	1	1	1	0	0	0	540	13	1	0	0	0	0	0	0	0	0	1	0	365	0	365	0	365
1081	1	50	25.3155	2	1	1	1	1	1	1	1	1	0	0	0	4	1	0	0	50	55	1	0	1	1	0	0	1	0	0	0	690	12	0	0	0	0	0	0	0	0	0	0	0	365	0	365	0	365
1082	1	53	30.4688	1	2	2	2	2	1	1	1	1	0	0	0	4	1	0	0	58	49	1	0	1	1	0	1	0	0	0	0	900	13	0	0	0	0	0	0	0	0	0	0	0	365	0	365	0	365
1083	1	70	20.727	1	1	1	1	1	1	1	1	2	0	0	0	4	1	0	1	58	45	1	0	1	1	0	0	1	0	0	1	750	14	1	0	0	0	0	0	0	0	1	1	0	365	0	365	0	365
1084	1	46	23.6713	1	2	1	1	2	1	1	1	1	0	0	0	4	1	0	0	53	49	1	1	2	1	0	1	1	0	0	0	1270	12	0	0	0	0	0	0	0	0	0	0	0	365	0	365	0	365
1085	1	75	27.3588	1	1	2	2	1	1	1	1	1	0	0	1	1	1	0	0	65	45	1	0	1	1	0	1	0	0	0	0	540	19	0	0	0	0	0	0	0	0	0	0	0	365	0	365	0	365
1086	2	80	23.0112	1	2	1	2	2	1	1	1	1	0	0	1	1	1	0	0	45	44	0	0	1	1	0	0	1	0	0	0	900	12	0	0	0	0	0	0	0	0	0	0	0	365	0	365	0	365
1087	1	62	28.257	2	2	1	2	2	1	1	1	1	0	0	0	4	1	0	0	58	50	1	0	1	1	0	1	1	0	0	0	600	14	0	0	0	0	0	0	0	1	0	1	0	365	0	365	0	365
1088	1	52	29.0367	2	2	2	2	2	1	1	1	1	0	0	0	4	1	0	0	55	58	1	0	1	1	0	0	1	0	0	0	720	7	0	0	0	0	0	0	0	0	0	0	0	365	0	365	0	365
1089	1	65	20.5714	1	2	2	2	2	1	1	1	1	0	0	1	1	1	0	0	55	55	0	1	1	1	0	1	0	0	0	0	600	17	0	0	0	0	0	1	0	0	0	1	0	365	0	365	0	365
1090	1	64	25.0865	2	1	1	2	1	1	1	1	1	0	0	0	4	1	0	0	58	52	1	1	1	1	0	1	1	0	0	0	900	7	0	0	0	0	0	0	0	0	0	0	0	365	0	365	0	365
1091	1	60	22.571	1	2	1	1	2	1	1	1	1	0	0	0	4	1	0	0	54	58	1	0	1	1	0	1	0	0	0	0	600	8	0	0	0	0	0	0	0	0	0	0	0	365	0	365	0	365
1092	1	70	25.9107	1	1	1	2	1	1	1	1	1	0	0	0	4	1	0	0	62	48	1	0	1	1	0	0	1	0	0	0	600	12	1	0	0	0	0	0	0	0	0	0	0	365	0	365	0	365
1093	2	67	26.4024	1	2	1	2	2	1	1	1	1	0	0	1	1	1	0	0	42	52	1	0	2	1	0	0	1	0	0	0	600	10	0	0	0	0	0	0	0	0	0	0	0	365	0	365	0	365
1094	1	56	30.0712	1	1	1	2	1	1	1	1	1	0	0	0	4	1	0	0	50	56	1	0	1	1	0	1	0	0	0	0	450	7	0	0	0	0	0	0	0	0	0	0	0	365	0	365	0	365
1095	1	67	20.83	1	1	1	1	1	1	1	1	1	0	0	1	1	1	0	0	49	54	1	0	1	1	0	1	1	0	1	1	1200	14	0	0	0	0	0	0	0	0	0	0	0	365	0	365	0	365
1096	1	74	25.3934	1	1	2	2	2	1	1	1	1	0	0	1	1	1	0	0	60	55	1	1	1	1	0	1	0	0	0	0	600	13	0	0	0	0	0	0	0	0	0	0	0	365	0	365	0	365
1097	1	56	21.9899	1	2	1	1	2	1	1	1	1	0	0	1	1	1	0	1	25	67	1	0	1	1	1	1	0	0	1	0	660	14	0	0	0	0	0	0	0	0	0	0	0	365	0	365	0	365
1098	1	78	25.4581	1	2	1	1	2	1	1	1	1	0	0	0	4	1	0	0	67	43	1	0	1	1	0	1	1	0	0	0	600	7	0	0	0	0	0	0	0	0	0	0	0	365	0	365	0	365
1099	1	71	19.8962	2	1	1	1	1	1	1	1	1	0	0	0	4	1	0	0	58	48	0	0	1	1	0	1	1	0	0	0	600	7	0	0	0	0	0	0	0	0	0	0	0	365	0	365	0	365
1100	2	55	26.9127	1	2	2	1	2	1	1	2	1	0	1	0	4	1	0	1	46	48	1	0	1	1	0	1	1	0	0	0	900	7	0	0	0	0	0	0	0	0	0	0	0	365	0	365	0	365
1101	2	78	23.4375	1	2	2	1	2	1	1	1	1	0	0	0	3	1	0	0	59	44	0	0	1	1	0	1	1	0	0	0	450	7	0	0	0	0	0	0	0	0	0	0	0	365	0	365	0	365
1102	2	74	25.3333	2	2	1	1	2	1	1	1	1	0	0	0	3	1	0	0	45	47	1	0	1	1	0	1	1	0	1	0	1500	0	0	0	1	0	0	0	1	0	0	1	0	365	0	365	0	365
1103	1	48	21.8023	1	1	1	1	2	1	1	1	1	0	0	0	4	1	0	0	38	60	1	1	1	1	0	1	1	0	0	0	600	8	0	0	0	0	0	0	0	0	0	0	0	365	0	365	0	365
1104	1	66	26.6097	2	2	1	1	2	1	1	1	1	0	0	0	4	1	0	0	40	60	1	1	2	2	0	0	1	0	0	0	900	7	0	0	0	0	0	0	0	0	0	0	0	365	0	365	0	365
1105	1	64	24.2215	1	1	1	1	1	1	1	1	1	0	0	0	4	1	0	0	50	62	1	0	1	1	0	1	0	0	1	0	600	7	1	0	0	0	0	0	0	0	0	1	0	365	0	365	0	365
1106	1	63	26.2188	1	1	2	1	1	1	1	1	1	0	0	0	4	1	0	0	54	54	1	0	1	1	0	0	1	0	0	0	2400	7	1	0	0	0	0	0	0	0	0	0	0	365	0	365	0	365
1107	1	78	24.9135	2	2	1	1	2	1	1	1	1	0	0	1	1	1	0	0	50	59	1	0	1	1	0	0	1	0	0	0	600	13	0	0	0	0	0	0	0	0	0	0	0	365	0	365	0	365
1108	1	44	23.1206	1	1	2	2	1	1	1	1	1	0	0	0	4	1	0	0	37	59	1	0	1	1	0	0	1	0	1	1	600	12	0	0	0	0	0	0	0	0	0	0	0	365	0	365	0	365
1109	1	63	26.8923	1	1	1	2	1	1	1	1	1	0	0	0	4	1	0	0	54	52	1	0	1	1	0	0	0	0	0	0	300	11	0	0	0	0	0	0	0	0	0	0	0	365	0	365	0	365
1110	2	66	20.9644	1	1	1	2	1	1	1	1	1	0	0	0	4	1	0	0	49	45	1	0	1	1	0	1	1	0	0	0	600	12	0	0	0	0	0	0	0	0	0	0	0	365	0	365	0	365
1111	2	73	25.1532	1	2	2	2	2	1	1	1	1	1	1	1	1	1	0	0	50	48	1	0	1	1	0	0	0	0	0	0	1050	12	0	0	0	0	0	0	0	0	0	0	0	365	1	23	0	365
1112	1	65	24.9337	2	1	1	2	1	1	1	1	1	0	0	0	3	1	0	0	46	54	0	1	1	1	0	1	0	0	0	0	600	12	0	0	0	0	0	0	0	0	0	0	0	365	0	365	0	365
1113	1	66	23.6614	2	2	1	2	2	1	1	1	1	0	0	0	4	1	0	0	54	52	1	0	1	1	0	1	1	0	0	0	600	14	0	0	0	0	0	0	0	0	0	0	0	365	0	365	0	365
1114	1	63	24.6097	2	1	1	1	1	1	1	1	1	0	0	0	4	1	0	0	49	46	1	0	1	1	0	0	1	0	1	0	1200	12	0	0	0	0	0	0	0	0	0	0	0	365	0	365	0	365
1115	1	55	25.6055	2	1	1	2	1	1	1	1	1	0	0	0	4	1	0	1	45	57	1	1	2	1	0	1	1	0	1	1	600	13	0	0	1	0	0	0	0	0	0	1	0	365	0	365	0	365
1116	1	75	26.2596	1	2	1	2	2	2	1	1	1	0	0	0	4	1	0	0	65	47	1	1	2	1	0	1	1	0	0	1	600	10	0	0	0	1	0	0	0	0	0	0	1	1	0	365	0	365
1117	1	70	24.8591	1	2	1	2	2	1	1	1	1	0	0	0	4	1	0	0	59	58	1	0	2	1	0	0	1	0	0	0	900	7	0	0	0	0	0	0	0	0	0	0	0	365	0	365	0	365
1118	1	71	26.2976	1	1	1	2	2	1	1	1	1	0	0	1	1	1	0	0	45	62	1	0	2	1	0	0	1	0	0	0	450	9	0	0	0	0	0	0	0	0	0	0	0	365	0	365	0	365
1119	2	55	27.8293	1	1	1	2	1	1	1	1	1	0	0	0	4	1	0	0	63	44	1	0	1	1	0	1	1	0	0	0	600	7	0	0	0	0	0	0	0	0	0	0	0	365	0	365	0	365
1120	1	45	24.2215	1	2	2	2	2	1	1	1	1	0	0	0	3	1	0	0	53	57	1	0	1	1	0	0	1	0	0	0	600	17	1	0	0	0	0	0	0	0	0	0	0	365	0	365	0	365
1121	1	76	28.8889	1	1	2	2	1	1	1	1	1	0	0	1	1	1	0	0	61	46	0	1	1	1	1	0	1	0	0	0	690	17	0	0	0	0	0	0	0	0	0	0	0	365	0	365	0	365
1122	1	56	24.4898	1	2	1	2	2	1	1	1	1	0	0	0	4	1	0	0	49	60	0	0	1	1	0	1	1	0	0	0	600	7	0	0	0	0	0	0	0	0	0	0	0	365	0	365	0	365
1123	2	63	22.0386	1	2	1	2	2	1	1	1	1	0	0	0	3	1	0	0	62	42	1	0	1	1	0	0	1	0	0	0	900	7	0	0	0	0	0	0	0	0	0	0	0	365	0	365	0	365
1124	1	60	26.1752	1	2	1	1	2	1	1	1	1	0	0	0	4	1	0	1	44	51	1	0	1	1	0	0	1	0	0	0	600	7	0	0	0	0	0	0	0	0	0	0	0	365	0	365	0	365
1125	1	69	24.9135	1	1	1	1	1	1	1	1	1	0	0	1	1	1	0	0	49	56	1	1	1	1	0	0	1	0	0	0	1200	10	0	0	0	0	0	0	0	0	0	0	0	365	0	365	0	365
1126	1	68	27.4286	1	2	1	2	2	1	1	1	1	0	0	0	3	1	0	0	65	49	1	0	1	1	0	0	1	0	0	0	900	12	0	0	0	0	0	0	0	0	1	0	0	365	0	365	0	365
1127	1	50	25.3906	2	2	1	1	2	1	1	1	1	0	0	0	4	1	0	0	43	59	0	0	2	1	0	1	1	0	0	0	600	11	0	0	0	0	0	0	0	0	0	0	0	365	0	365	0	365
1128	1	61	23.8754	1	1	2	2	1	1	1	1	1	0	0	0	4	1	0	1	50	48	1	1	1	1	0	1	1	0	0	1	0	7	0	0	0	0	0	0	0	0	0	0	0	365	0	365	0	365
1129	2	67	20.7031	1	1	1	2	1	1	1	1	1	0	0	0	4	1	0	0	54	49	1	0	1	1	0	1	0	0	0	0	660	9	0	0	0	0	0	0	0	0	0	0	0	365	0	365	0	365
1130	1	66	22.2041	1	2	1	2	2	1	1	1	1	0	0	0	4	1	0	0	43	58	1	0	1	1	0	0	0	0	0	1	600	20	0	0	1	0	0	0	0	0	0	1	1	5	0	365	0	365
1131	1	75	27.4587	2	2	1	2	2	1	2	1	1	0	1	1	1	1	0	0	68	54	0	1	1	1	0	1	1	0	0	0	600	10	0	0	0	0	0	0	0	0	0	0	0	365	0	365	0	365
1132	1	60	26.1224	2	2	1	2	2	1	1	1	1	0	0	0	3	1	0	0	48	60	1	0	1	1	0	0	0	0	0	0	600	12	0	0	0	0	0	0	0	0	1	0	0	365	1	34	0	365
1133	1	61	23.3887	1	2	2	2	2	1	1	1	1	0	0	0	4	1	0	0	50	53	1	0	1	1	0	0	1	0	1	1	600	9	0	0	1	0	0	0	0	0	0	1	0	365	0	365	0	365
1134	1	61	23.3887	1	2	2	2	2	1	1	1	1	0	0	0	4	1	0	0	50	57	1	0	1	1	0	1	1	0	0	0	900	7	0	0	0	0	0	0	0	0	0	0	0	365	0	365	0	365
1135	1	63	29.3878	1	2	1	2	2	1	1	1	1	0	1	0	4	1	0	0	40	56	0	0	1	1	0	1	1	0	0	0	1200	10	1	0	0	0	0	1	0	0	0	1	0	365	0	365	0	365
1136	1	58	27.5482	1	1	1	2	2	1	1	1	1	0	0	0	4	1	0	0	52	45	1	0	1	1	0	0	0	0	0	0	1200	10	0	0	0	0	0	0	0	0	0	0	0	365	0	365	0	365
1137	1	59	26.0276	1	1	1	1	1	1	1	2	1	1	1	1	1	1	0	0	72	49	1	0	2	1	0	1	0	0	0	0	600	7	0	0	0	0	0	0	0	0	0	0	0	365	0	365	0	365
1138	1	73	21.4533	2	2	1	2	2	1	1	1	1	1	1	1	1	1	0	0	65	45	1	1	1	1	0	0	0	0	0	0	600	18	0	0	0	0	0	0	0	0	0	0	0	365	0	365	0	365
1139	1	75	27.3587	1	1	2	2	1	1	1	1	1	0	0	1	1	1	0	0	65	45	1	1	1	1	0	1	0	0	0	0	540	19	0	0	0	0	0	0	0	0	0	0	0	365	0	365	0	365
1140	1	61	28.0751	1	2	1	2	2	1	1	1	1	0	1	1	1	1	0	0	55	55	1	1	1	1	0	0	0	0	1	0	600	12	0	0	0	0	0	0	0	0	0	0	0	365	0	365	0	365
1141	1	51	25.6888	2	1	1	2	1	1	1	1	1	0	0	0	4	1	0	1	40	56	1	1	1	1	0	1	1	0	0	0	690	10	0	0	0	0	0	0	0	0	0	0	0	365	0	365	0	365
1142	1	67	23.8898	1	1	1	2	1	1	1	1	2	0	0	0	4	1	1	1	52	45	1	0	1	1	0	0	1	0	0	0	600	14	0	0	0	0	0	0	0	0	1	0	0	365	0	365	0	365
1143	1	65	20.5718	1	2	2	2	2	1	1	1	1	0	0	1	1	1	0	0	55	47	1	0	1	1	0	1	0	0	0	0	600	17	0	0	0	0	0	0	0	0	0	1	0	365	0	365	0	365
1144	1	38	20.6852	1	1	1	2	1	1	1	1	1	0	0	0	4	1	0	0	38	58	1	0	1	1	0	0	1	0	1	0	450	10	0	0	0	0	0	0	0	0	0	0	0	365	0	365	0	365
1145	1	57	24.1589	1	1	1	1	1	1	1	1	1	0	0	1	1	1	0	0	59	52	0	0	1	1	0	0	1	0	0	0	900	7	0	0	0	0	0	0	0	0	0	0	0	365	0	365	0	365
1146	1	67	23.9997	1	1	1	2	1	1	1	1	1	0	0	0	4	1	0	1	71	50	1	0	1	1	0	0	0	0	0	0	750	10	0	0	0	0	0	0	0	0	1	1	0	365	0	365	0	365
1147	1	70	24.8598	1	2	1	2	2	1	1	1	1	0	0	0	4	1	0	0	59	58	0	0	2	1	0	0	1	0	0	0	900	7	0	0	0	0	0	0	0	0	0	0	0	365	0	365	0	365
1148	1	42	34.7489	1	2	1	2	2	1	1	1	1	0	0	0	4	1	0	1	60	54	1	0	2	1	0	0	1	0	0	0	600	31	1	0	0	0	0	0	0	0	0	0	0	365	0	365	0	365
1149	2	68	25.0657	1	2	2	2	2	1	1	1	1	0	0	0	4	1	0	1	41	52	1	0	1	1	0	0	1	0	0	0	300	14	0	0	0	0	0	0	0	0	0	0	0	365	0	365	0	365
1150	1	65	19.9433	1	1	2	2	1	1	1	1	1	1	0	1	1	1	0	0	60	54	1	0	1	1	0	1	0	0	0	0	600	7	0	0	0	0	0	0	0	0	0	0	0	365	0	365	0	365
1151	1	69	30.1163	1	2	1	2	2	1	1	1	1	0	0	0	3	2	0	1	63	55	1	1	1	1	0	1	0	0	0	0	1050	15	0	0	0	0	0	0	0	0	0	0	0	365	0	365	0	365
1152	1	57	26.4463	1	2	2	1	2	1	1	2	1	0	0	1	1	1	0	0	55	47	1	1	1	1	0	0	0	0	0	0	300	14	0	0	0	0	0	0	0	0	0	0	0	365	0	365	0	365
1153	1	55	25.6056	2	1	1	2	1	1	1	1	1	0	0	0	4	1	0	1	45	57	1	0	2	1	0	1	1	0	1	1	600	13	0	0	1	0	0	0	0	0	0	1	0	365	0	365	0	365
1154	1	58	29.0175	1	2	1	1	2	1	1	1	1	0	0	1	1	1	0	0	64	50	1	0	1	1	0	0	0	0	0	0	600	14	0	0	0	0	0	0	0	0	0	0	0	365	0	365	0	365
1155	2	60	23.6677	1	2	1	1	2	1	1	1	1	0	0	1	1	1	0	1	50	60	1	1	1	1	0	1	1	0	0	0	300	7	0	0	0	0	0	0	0	0	0	0	0	365	0	365	0	365
1156	1	57	25.1487	2	1	1	2	1	1	1	1	1	0	0	1	1	1	0	0	68	41	0	1	1	1	0	1	0	0	0	0	900	13	0	0	0	0	0	0	0	0	0	0	0	365	0	365	0	365
1157	1	69	24.9137	1	1	1	1	1	1	1	1	1	0	0	1	1	1	0	0	49	56	1	0	1	1	0	0	0	0	0	0	1200	10	0	0	0	0	0	0	0	0	0	0	0	365	0	365	0	365
1158	1	57	30.0718	1	2	2	2	2	1	1	1	1	0	0	0	3	1	0	0	62	47	1	0	1	1	0	1	1	0	0	0	600	10	0	0	1	0	0	0	0	0	0	1	0	365	0	365	0	365
1159	1	60	22.5711	1	1	1	1	2	1	1	1	1	0	0	0	4	1	0	0	54	58	0	1	2	1	0	1	1	0	0	0	600	8	0	0	0	0	0	0	0	0	0	0	0	365	0	365	0	365
1160	2	71	25.7778	1	1	2	2	1	1	1	1	1	0	0	1	1	1	0	0	65	43	1	0	1	1	0	0	1	0	0	0	1500	11	0	0	0	0	0	0	0	0	0	0	0	365	0	365	0	365
1161	1	74	28.7638	1	1	1	2	1	1	1	1	1	0	0	1	1	1	0	0	61	42	1	0	1	1	1	0	1	0	0	0	600	12	0	0	0	0	0	0	0	0	0	0	0	365	0	365	0	365
1162	1	58	20.0618	2	2	1	2	2	1	1	1	1	0	0	1	1	1	0	0	69	52	1	0	1	1	0	0	0	0	0	0	600	10	0	0	0	0	0	0	0	0	0	0	0	365	0	365	0	365
1163	1	56	30.0717	1	1	1	2	1	1	1	1	1	0	0	0	4	1	0	0	50	56	1	0	1	1	0	1	1	0	0	0	450	7	0	0	0	0	0	0	0	0	0	0	0	365	0	365	0	365
1164	2	50	28.5778	1	2	1	1	2	1	1	1	1	0	0	0	4	1	0	0	67	55	1	1	1	1	0	0	1	0	0	0	600	10	0	0	0	0	0	0	0	0	0	0	0	365	0	365	0	365
1165	1	64	25.9517	1	1	1	2	1	1	1	1	1	0	0	1	1	1	0	0	38	74	1	1	1	1	0	1	1	0	0	0	600	14	0	0	0	0	0	0	0	0	0	0	0	365	0	365	0	365
1166	1	58	26.0617	1	1	2	2	1	1	1	1	1	0	0	0	4	1	0	1	38	58	0	1	1	1	0	0	1	0	0	0	600	7	1	0	0	0	0	0	0	0	0	0	0	365	0	365	0	365
1167	2	72	21.6447	1	1	1	2	1	1	1	1	1	0	0	1	1	1	0	0	70	43	1	1	1	1	0	0	0	0	0	0	1200	7	0	0	0	0	0	0	0	0	0	0	0	365	0	365	0	365
1168	1	60	26.1776	1	2	1	1	2	1	1	1	1	0	0	0	4	1	0	1	44	51	1	0	1	1	0	0	1	0	0	0	600	7	0	0	0	0	0	0	0	0	0	0	0	365	0	365	0	365
1169	2	57	23.0469	1	1	1	2	1	1	1	1	1	0	0	1	1	1	0	0	62	50	1	0	1	1	0	0	1	0	0	0	540	9	0	0	0	0	0	0	0	0	0	0	0	365	0	365	0	365
1170	2	71	25.2596	1	2	2	1	2	1	1	1	1	0	0	1	1	1	1	0	73	46	1	0	2	1	0	0	0	0	0	0	750	25	0	0	0	0	0	0	0	0	1	0	0	365	1	56	0	365
1171	1	66	24.1517	1	1	1	2	1	1	1	1	1	0	0	1	1	1	0	0	60	51	1	0	1	1	0	0	1	0	0	0	1500	10	0	0	0	0	0	0	0	0	0	0	0	365	0	365	0	365
1172	2	66	20.9648	1	1	1	2	1	1	1	1	1	0	0	0	4	1	0	0	49	45	1	0	1	1	0	1	1	0	0	0	600	12	0	0	0	0	0	0	0	0	0	0	0	365	0	365	0	365
1173	1	56	24.4879	1	2	1	2	2	1	1	1	1	0	0	0	4	1	0	0	49	60	0	1	1	1	0	1	1	0	0	0	600	7	0	0	0	0	0	0	0	0	0	0	0	365	0	365	0	365
1174	2	57	24.6549	1	2	2	1	2	1	1	1	1	0	0	1	1	1	0	0	55	47	1	0	1	1	0	0	0	0	0	0	600	7	0	0	0	0	0	0	0	0	0	0	0	365	0	365	0	365
1175	2	76	28.8889	1	2	2	2	2	1	1	1	1	0	0	1	1	1	0	0	61	46	0	0	1	1	0	0	1	0	0	0	690	17	0	0	0	0	0	0	0	0	0	0	0	365	0	365	0	365
1176	1	64	21.384	1	2	2	2	2	1	1	1	1	0	0	1	1	1	0	0	66	51	1	0	1	1	0	0	1	0	0	0	600	7	0	0	0	0	0	0	0	0	0	0	0	365	0	365	0	365
1177	1	60	25.26	1	1	1	2	1	1	1	1	1	1	0	1	1	1	0	0	70	46	1	1	2	1	0	1	1	0	0	0	540	7	0	0	0	0	0	0	0	0	0	0	0	365	0	365	0	365
1178	1	58	20.4153	1	2	1	2	2	1	1	1	1	0	0	1	1	1	0	0	58	46	1	1	1	1	0	0	1	0	0	0	600	7	0	0	0	0	0	0	0	0	0	0	0	365	0	365	0	365
1179	2	44	28.1968	1	2	2	2	2	1	1	1	1	0	0	1	1	1	0	0	67	50	1	0	1	1	0	1	1	0	0	0	600	12	0	0	0	0	0	0	0	0	0	0	0	365	0	365	0	365
1180	1	44	24.7777	1	1	1	2	1	1	1	1	1	0	0	1	1	1	0	0	65	55	1	0	1	1	0	1	1	0	0	0	600	9	0	0	0	0	0	0	0	0	0	0	0	365	0	365	0	365
1181	1	62	25.6058	1	2	1	2	2	1	1	1	1	0	0	0	4	1	0	1	47	52	1	1	1	1	0	0	0	0	0	0	600	10	0	0	0	0	0	0	0	0	0	0	0	365	0	365	0	365
1182	1	66	24.8377	1	1	1	1	1	1	1	1	1	0	0	1	1	1	0	0	64	43	1	1	1	1	0	0	0	0	0	0	600	7	0	0	0	0	0	0	0	0	0	0	0	365	0	365	0	365
1183	1	58	22.0976	1	2	1	2	2	1	1	1	1	0	0	0	3	1	0	0	59	50	1	1	1	1	0	0	0	0	0	0	600	7	0	0	0	0	0	0	0	0	0	0	0	365	0	365	0	365
1184	1	63	26.2188	1	1	2	1	1	1	1	1	1	0	0	0	4	1	0	0	54	54	1	0	1	1	0	0	1	0	0	0	2400	7	0	0	0	0	0	0	0	0	0	0	0	365	0	365	0	365
1185	1	74	20.7613	2	1	1	2	1	1	1	1	1	0	1	1	1	1	0	0	65	44	0	0	1	1	0	1	1	0	0	0	1200	8	0	0	0	0	0	0	0	0	0	0	0	365	0	365	0	365
1186	2	72	17.4818	1	1	1	1	1	1	1	1	1	0	0	1	1	1	0	0	65	41	0	0	2	1	0	1	0	0	0	0	600	10	0	0	0	0	0	0	0	0	0	0	0	365	0	365	0	365
1187	1	66	23.6615	2	2	1	2	2	1	1	1	1	0	0	0	4	1	0	0	54	52	1	0	1	1	0	1	1	0	0	0	600	14	0	0	0	0	0	0	0	0	0	0	0	365	0	365	0	365
1188	1	62	25.9516	2	2	2	2	2	1	1	1	1	0	0	1	1	1	0	0	55	52	1	1	1	1	0	0	1	0	0	0	600	11	0	0	0	0	0	0	0	0	0	0	0	365	0	365	0	365
1189	1	71	26.2976	1	1	1	2	2	1	1	1	1	0	0	1	1	1	0	0	45	62	1	0	2	1	0	0	1	0	0	0	450	9	0	0	0	0	0	0	0	0	0	0	0	365	0	365	0	365
1190	1	66	31.1477	1	1	2	2	1	1	1	1	1	0	0	1	1	1	0	0	63	48	1	0	1	1	0	0	0	0	0	0	600	7	0	0	0	0	0	0	0	0	0	0	0	365	0	365	0	365
1191	2	67	20.7031	1	1	1	2	1	1	1	1	1	0	0	0	4	1	0	0	45	49	1	0	1	1	0	1	0	0	0	0	660	9	0	0	0	0	0	0	0	0	0	0	0	365	0	365	0	365
1192	1	54	23.5295	1	2	1	2	2	1	1	1	1	0	1	0	4	1	0	0	63	48	1	0	1	1	0	0	0	0	0	0	1200	12	0	0	0	0	0	0	0	0	0	0	0	365	0	365	0	365
1193	2	57	20.5477	1	1	2	2	1	1	1	1	1	0	0	1	1	1	0	0	56	44	1	0	1	1	0	0	0	0	0	0	600	14	0	0	0	0	0	0	0	0	0	1	0	365	0	365	0	365
1194	1	74	26.0287	1	2	1	1	2	1	1	1	1	1	0	1	1	1	0	0	60	54	1	1	1	1	0	1	1	0	0	0	600	13	0	0	0	0	0	0	0	0	0	0	0	365	0	365	0	365
1195	1	62	24.0741	1	2	1	2	2	1	1	1	1	0	1	1	1	1	0	0	53	56	1	0	1	1	0	0	1	0	0	0	900	16	0	0	0	0	0	0	0	1	0	1	0	365	0	365	0	365
1196	1	44	31.4078	2	2	1	2	2	1	1	2	1	1	1	0	4	1	0	0	43	68	0	1	1	1	0	0	1	0	0	1	1200	7	0	0	0	0	0	0	0	0	0	0	0	365	0	365	0	365
1197	1	60	26.1228	2	2	1	2	2	1	1	1	1	0	0	0	3	1	0	0	45	60	1	1	2	1	0	0	1	0	1	0	600	12	0	0	0	0	0	0	0	0	1	0	0	365	1	231	0	365
1198	1	61	24.2215	1	1	1	1	1	1	1	1	1	0	0	0	4	1	0	0	55	59	1	1	1	1	0	0	1	0	0	0	1200	8	0	0	0	0	0	0	0	0	0	0	0	365	0	365	0	365
1199	1	53	25	1	2	1	1	2	1	1	1	1	0	0	0	4	1	0	0	52	63	0	0	1	1	0	1	0	0	1	0	1050	10	0	0	0	0	0	0	0	0	0	0	0	365	0	365	0	365
1200	1	47	28.7105	1	2	1	2	2	1	1	1	1	0	0	0	4	1	0	0	65	51	1	0	1	1	0	1	0	0	0	0	600	7	0	0	0	0	0	0	0	0	0	0	0	365	0	365	0	365
1201	1	67	20.83	1	1	1	1	1	1	1	1	1	0	0	1	1	1	0	0	49	54	1	0	1	1	0	1	1	0	1	1	1200	14	0	0	0	0	0	0	0	0	0	0	0	365	0	365	0	365
1202	2	73	27.9429	1	2	1	2	2	1	1	1	1	0	0	1	1	1	0	0	62	49	1	0	1	1	0	0	1	0	0	0	600	7	0	0	0	0	0	0	0	0	0	0	0	365	0	365	0	365
1203	2	63	29.5858	1	2	1	2	2	1	1	1	1	0	0	0	4	1	0	0	65	47	1	0	1	1	0	0	1	0	0	0	1200	18	0	0	0	0	0	0	0	0	0	0	0	365	0	365	0	365
1204	2	71	32.0467	1	2	1	1	2	1	1	1	1	0	0	1	1	1	0	0	59	47	1	1	1	1	1	0	1	0	0	0	600	10	0	0	0	0	0	0	0	0	0	0	0	365	0	365	0	365
1205	1	59	20.8611	1	1	1	1	1	1	1	1	1	0	0	1	1	1	0	0	67	42	1	1	1	1	0	0	0	0	0	0	900	11	0	0	0	0	0	0	0	1	0	1	0	365	0	365	0	365
1206	1	62	21.411	1	1	1	1	1	1	1	2	1	0	1	0	4	1	0	0	48	51	0	1	1	1	0	0	1	0	0	0	700	13	0	0	0	0	0	0	0	0	0	0	0	365	0	365	0	365
1207	1	37	24.7676	1	1	1	2	2	1	2	1	1	0	0	1	1	1	0	0	56	52	1	0	1	1	0	0	0	0	0	0	600	6	0	0	0	0	0	0	0	0	0	0	0	365	0	365	0	365
1208	1	56	21.9899	1	2	1	1	2	1	1	1	1	0	0	1	1	1	0	1	25	67	1	0	2	1	0	1	0	0	1	0	660	14	0	0	0	0	0	0	0	0	0	0	0	365	0	365	0	365
1209	1	55	31.0739	1	2	1	1	2	1	1	1	1	0	0	0	4	1	0	0	62	54	1	0	1	1	0	1	1	0	0	0	600	13	0	0	0	0	0	0	0	0	0	0	0	365	0	365	0	365
1210	1	66	22.2041	1	2	1	2	2	1	1	1	1	0	0	0	4	1	0	0	45	58	1	1	1	1	0	0	0	0	0	1	600	20	0	0	1	1	0	0	0	0	0	1	1	29	0	365	0	365
1211	1	74	23.9369	1	2	2	1	2	1	1	1	1	0	1	0	4	1	0	0	53	49	1	0	1	2	0	0	1	0	0	0	600	12	0	0	0	0	0	0	0	0	0	0	0	365	0	365	0	365
1212	2	80	23.0178	1	2	1	2	2	1	1	1	1	0	0	1	1	1	0	0	63	44	1	1	1	1	0	0	1	0	0	0	900	12	0	0	0	0	0	0	0	0	0	0	0	365	0	365	0	365
1213	1	55	26.2918	2	1	1	1	2	1	1	1	1	0	0	0	3	1	0	1	51	55	1	0	1	1	0	0	1	0	0	0	600	10	0	0	0	0	0	0	0	0	0	0	0	365	0	365	0	365
1214	1	66	20.9107	1	2	1	2	2	1	1	1	1	0	0	1	1	1	0	0	61	49	1	0	1	1	0	1	1	0	0	0	600	13	0	0	0	0	0	0	0	0	0	0	0	365	0	365	0	365
1215	1	79	27.4408	2	1	2	2	1	1	1	1	1	0	0	1	1	1	0	0	65	50	0	0	1	1	0	0	1	0	0	0	600	9	0	0	0	0	0	0	0	0	0	0	0	365	0	365	0	365
1216	1	64	25.0136	1	2	1	1	2	1	1	1	1	0	0	1	1	1	0	1	58	52	0	0	1	1	1	0	1	0	0	0	400	31	0	0	0	0	0	0	0	0	0	0	0	365	0	365	0	365
1217	2	55	27.8787	1	1	1	2	1	1	1	1	1	0	0	0	4	1	0	0	63	44	1	1	1	1	0	1	1	0	0	0	600	7	0	0	0	0	0	0	0	0	0	0	0	365	0	365	0	365
1218	1	63	23.4376	1	1	1	2	1	1	1	1	1	0	0	1	1	1	0	1	55	46	1	1	2	1	0	0	1	0	1	1	1600	12	1	0	1	0	0	0	0	0	0	1	0	365	0	365	0	365
1219	1	75	30.4498	1	2	1	2	2	1	1	1	1	0	0	1	1	1	0	1	65	51	1	1	1	1	0	0	0	0	0	0	0	6	0	0	0	0	0	0	0	0	0	0	0	365	0	365	0	365
1220	2	76	26.2279	1	1	1	2	1	1	1	1	1	0	0	0	4	1	0	0	54	48	1	0	1	1	0	0	1	0	0	0	600	15	0	0	0	0	0	0	0	0	0	0	0	365	0	365	0	365
1221	1	70	20.7266	1	1	1	1	1	1	1	1	2	0	0	0	4	1	0	1	58	45	1	0	1	1	0	0	1	0	0	1	750	14	1	0	0	0	0	0	0	0	1	1	0	365	1	231	0	365
1222	1	50	25.3155	2	1	1	1	1	1	1	1	1	0	0	0	4	1	0	0	50	55	1	0	1	1	0	0	1	0	0	0	690	12	0	0	0	0	0	0	0	0	0	0	0	365	0	365	0	365
1223	1	64	23.8779	1	2	2	2	2	1	1	1	1	0	0	1	1	1	0	0	63	46	1	0	1	1	0	0	1	0	0	0	600	8	0	0	0	0	0	0	0	0	0	0	0	365	0	365	0	365
1224	2	72	26.5626	1	1	2	2	2	1	1	1	1	0	0	1	1	1	0	0	65	47	1	1	1	1	0	0	0	0	0	0	1500	9	0	0	0	0	0	0	0	0	0	0	0	365	0	365	0	365
1225	2	44	25.1487	1	1	2	1	1	1	1	1	1	0	0	0	4	1	0	1	42	49	1	1	1	1	0	0	1	0	0	0	600	14	0	0	0	0	0	0	0	0	0	0	0	365	0	365	0	365
1226	1	78	25.4581	1	2	1	1	2	1	1	1	1	0	0	0	4	1	0	0	67	43	0	0	1	1	0	1	1	0	0	0	600	7	0	0	0	0	0	0	0	0	0	0	0	365	0	365	0	365
1227	1	63	24.6098	2	1	1	1	1	1	1	1	1	0	0	0	4	1	0	0	49	46	1	0	1	1	0	0	1	0	1	0	1200	12	0	0	0	0	0	0	0	0	0	0	0	365	0	365	0	365
1228	2	71	25.7117	1	2	1	1	2	1	1	1	1	0	0	1	1	1	0	0	62	44	1	1	2	1	0	0	1	0	0	0	900	19	0	0	0	0	0	0	0	0	0	0	0	365	0	365	0	365
1229	1	51	24.2708	1	2	2	2	2	1	1	1	1	0	0	1	1	1	0	0	60	54	0	1	1	1	0	0	1	0	0	0	300	6	0	0	0	0	0	0	0	0	0	0	0	365	0	365	0	365
1230	1	61	23.3888	1	2	2	2	2	1	1	1	1	0	0	0	4	1	0	0	45	53	1	0	1	1	0	0	1	0	1	1	600	9	0	0	1	0	0	0	0	0	0	1	0	365	0	365	0	365
1231	1	57	27.4507	1	2	2	1	2	1	1	1	1	0	0	0	4	1	0	1	55	63	1	0	1	1	0	1	1	0	0	0	800	13	0	0	0	0	0	0	0	0	0	0	0	365	0	365	0	365
1232	1	61	23.8769	1	1	2	2	1	1	1	1	1	0	0	0	4	1	0	1	45	48	1	0	1	1	0	1	0	0	0	1	0	7	0	0	0	0	0	0	0	0	0	0	0	365	0	365	0	365
1233	1	68	23.0469	1	2	1	2	2	1	1	1	1	1	0	1	1	1	0	0	70	40	1	0	1	1	0	0	1	0	0	0	960	13	0	0	0	0	0	0	0	0	0	0	0	365	0	365	0	365
1234	2	78	23.4376	1	2	2	1	2	1	1	1	1	0	0	0	3	1	0	0	59	44	1	0	1	1	0	1	1	0	0	0	450	7	0	0	0	0	0	0	0	0	0	0	0	365	0	365	0	365
1235	2	76	29.7277	1	2	1	2	2	1	1	1	1	0	0	0	4	1	0	0	65	45	1	0	1	1	0	1	1	0	0	0	450	11	0	0	0	0	0	0	0	0	0	0	0	365	0	365	0	365
1236	2	67	26.3479	1	1	1	2	1	1	1	1	1	0	0	1	1	1	0	0	64	38	1	1	1	1	0	0	1	0	0	0	600	7	0	0	0	0	0	0	0	0	0	0	0	365	0	365	0	365
1237	1	62	23.2255	1	1	1	1	1	1	1	1	1	0	0	1	1	1	0	0	62	55	0	1	1	1	0	1	0	0	0	0	0	12	0	0	0	0	0	0	0	0	0	0	0	365	0	365	0	365
1238	1	59	24.2277	1	2	1	2	2	1	1	1	1	0	0	1	1	1	0	0	55	49	1	0	1	1	0	0	1	0	0	0	600	13	1	0	0	0	0	0	0	0	0	1	0	365	0	365	0	365
1239	2	57	20.202	1	2	2	2	2	1	1	1	1	0	0	1	1	1	0	0	72	46	1	0	1	1	0	1	0	0	0	0	600	6	0	0	0	0	0	0	0	0	0	0	0	365	0	365	0	365
1240	1	65	22.8977	1	2	2	2	2	1	1	1	1	0	1	0	4	1	0	0	58	46	1	1	1	1	0	1	1	0	0	1	900	8	1	0	0	0	0	0	0	0	0	1	0	365	0	365	0	365
1241	1	68	31.6443	2	1	1	1	2	1	1	1	1	0	0	0	4	1	0	0	60	51	1	1	1	1	0	0	0	0	0	0	600	11	0	0	0	0	0	0	0	0	0	0	0	365	0	365	0	365
1242	1	69	22.4917	2	1	2	1	1	1	1	1	1	0	0	1	1	1	0	0	63	48	1	0	1	1	0	1	0	0	0	0	600	7	0	0	0	0	0	0	0	0	0	0	0	365	0	365	0	365
1243	1	79	19.1518	1	1	1	1	1	1	1	1	1	0	0	0	4	1	0	1	76	44	1	1	1	1	0	1	1	0	0	0	600	9	0	0	0	0	0	0	0	0	0	0	0	365	1	124	0	365
1244	2	67	27.0552	1	2	2	2	2	1	1	1	2	0	0	0	3	1	0	1	50	49	1	0	1	1	0	0	0	0	0	0	200	12	0	0	0	0	0	1	0	0	0	1	0	365	0	365	0	365
1245	1	56	24.8016	2	2	2	2	2	1	1	1	1	0	0	1	1	1	0	0	75	45	0	0	1	1	0	0	1	0	0	0	600	10	0	0	0	0	0	0	0	0	0	0	0	365	0	365	0	365
1246	2	61	27.4714	1	2	1	2	2	1	1	1	1	0	0	1	1	1	0	0	68	49	1	1	1	1	0	0	1	0	0	0	690	7	0	0	0	0	0	0	0	0	0	0	0	365	0	365	0	365
1247	2	58	20.9567	1	1	1	1	1	1	1	1	1	0	0	1	1	1	0	0	63	42	0	0	1	1	0	0	1	0	0	0	600	10	0	0	0	0	0	0	0	0	0	0	0	365	0	365	0	365
1248	1	44	23.1207	1	1	2	2	1	1	1	1	1	0	0	0	4	1	0	0	37	59	1	0	1	1	0	0	1	0	1	1	600	12	0	0	0	0	0	0	0	0	0	0	0	365	0	365	0	365
1249	2	73	25.7117	1	2	2	1	2	1	1	1	2	0	0	1	1	1	0	0	68	55	1	0	1	1	0	0	1	0	0	0	600	13	0	0	0	0	0	0	0	0	0	0	0	365	0	365	0	365
1250	1	59	29.0658	1	1	2	1	1	1	1	1	1	0	0	0	4	1	0	0	50	58	1	0	1	1	0	1	1	0	0	0	600	14	0	0	0	0	0	0	0	0	0	0	0	365	0	365	0	365
1251	1	75	26.2598	1	2	1	2	2	2	2	1	1	0	0	0	4	1	0	0	65	47	1	1	1	1	0	1	1	0	0	1	600	10	0	0	0	0	0	0	0	0	0	0	0	365	0	365	0	365
1252	1	51	24.2123	1	1	2	2	1	1	1	1	1	0	0	0	3	1	0	0	67	48	1	1	1	1	0	0	1	0	0	0	600	21	0	0	0	0	0	0	0	0	0	0	0	365	0	365	0	365
1253	1	50	26.4236	1	2	1	2	2	1	1	1	1	0	0	1	1	1	0	0	59	58	1	0	1	1	0	0	1	0	0	0	600	17	0	0	0	0	0	0	0	0	1	0	0	365	0	365	0	365
1254	2	72	24.2218	1	2	2	1	2	1	1	1	1	0	0	0	4	1	0	0	67	48	1	1	1	1	0	0	0	0	0	0	600	20	0	0	0	0	0	0	0	0	0	0	0	365	0	365	0	365
1255	1	55	27.2178	1	1	1	1	1	1	1	1	1	0	0	1	1	1	0	0	56	57	1	0	1	1	0	0	1	0	0	0	900	21	0	0	0	0	0	0	0	0	0	0	0	365	0	365	0	365
1256	1	43	25.9908	2	2	1	2	2	1	1	1	1	0	0	0	4	1	0	0	47	56	1	1	1	1	0	0	1	0	0	0	1500	20	0	0	0	0	0	0	0	0	0	0	0	365	0	365	0	365
1257	2	62	24.3868	1	2	1	2	2	1	1	1	1	0	0	1	1	1	0	0	70	48	0	1	1	1	0	0	0	0	0	0	1500	9	0	0	0	0	0	0	0	0	0	0	0	365	0	365	0	365
1258	1	61	28.9063	1	1	1	2	2	1	1	1	1	0	1	1	1	1	0	0	70	49	1	0	1	1	0	1	1	0	0	0	0	10	0	0	0	0	0	0	0	0	0	0	0	365	0	365	0	365
1259	1	74	26.8138	1	2	1	1	2	1	1	1	1	0	0	1	1	1	0	0	61	51	0	0	1	1	0	0	1	0	0	1	900	7	0	0	0	0	0	0	0	0	0	0	0	365	0	365	0	365
1260	1	44	27.1809	2	2	1	2	2	1	1	1	1	0	0	0	3	1	0	0	64	46	1	0	1	1	0	0	0	0	0	0	900	7	0	0	0	0	0	0	0	0	0	0	0	365	0	365	0	365
1261	1	59	24.9135	1	1	1	1	2	1	1	1	1	0	0	0	4	1	0	0	58	52	1	0	1	1	0	0	0	0	0	0	1200	11	1	0	1	0	0	0	0	0	0	1	0	365	0	365	0	365
1262	2	54	30.2222	1	2	2	2	2	1	1	2	1	0	1	1	1	1	0	0	47	53	1	0	1	1	0	1	0	0	1	0	1050	9	0	0	0	0	0	0	0	0	0	0	0	365	0	365	0	365
1263	2	68	29.1749	1	2	1	2	2	1	1	1	1	0	0	1	1	1	0	0	59	52	1	0	1	1	0	0	1	0	0	0	600	11	0	0	0	0	0	0	0	0	0	1	0	365	0	365	0	365
1264	1	46	26.2596	1	1	1	1	1	1	1	1	1	0	0	0	3	1	0	0	44	56	1	0	1	1	0	1	1	0	0	0	600	7	0	0	0	0	0	0	0	0	0	0	0	365	0	365	0	365
1265	1	53	30.4688	1	2	2	2	2	1	1	1	1	0	0	0	4	1	0	0	58	49	1	0	1	1	0	1	1	0	0	0	900	13	0	0	0	0	0	0	0	0	0	0	0	365	0	365	0	365
1266	1	64	25.0868	2	1	1	2	1	1	1	1	1	0	0	0	4	1	0	0	58	52	1	1	1	1	0	1	0	0	0	0	900	7	0	0	0	0	0	0	0	0	0	0	0	365	0	365	0	365
1267	1	68	27.4286	1	2	1	2	2	1	1	1	1	0	0	0	3	1	0	0	45	49	0	1	1	1	0	0	0	0	0	0	900	12	0	0	0	0	0	0	0	0	1	0	0	365	0	365	0	365
1268	1	66	27.0579	1	2	2	1	2	1	1	1	1	0	0	1	1	1	0	0	62	47	1	0	1	1	0	0	0	0	0	0	600	12	0	0	0	0	0	0	0	0	0	0	0	365	0	365	0	365
1269	1	72	24.6182	1	2	1	1	2	1	1	1	1	0	0	1	1	1	0	0	61	50	1	1	1	1	0	0	1	0	0	0	450	17	1	0	0	0	0	0	0	0	0	1	0	365	0	365	0	365
1270	2	55	26.9127	1	2	2	1	2	1	1	2	1	0	1	0	4	1	0	1	46	48	0	0	1	1	0	1	1	0	0	0	900	7	0	0	0	0	0	0	0	0	0	0	0	365	0	365	0	365
1271	1	58	26.9897	2	2	2	2	2	1	1	1	1	0	0	0	3	1	0	0	63	41	1	1	1	1	0	0	0	0	0	0	600	7	0	0	0	0	0	0	0	0	0	0	0	365	0	365	0	365
1272	1	62	28.2568	2	2	1	2	2	1	1	1	1	0	0	0	4	1	0	0	58	50	1	0	1	1	0	1	1	0	0	0	600	14	0	0	0	0	0	0	0	1	0	1	0	365	0	365	0	365
1273	1	64	24.8077	1	1	2	1	2	1	1	1	1	0	1	1	1	1	0	0	66	46	1	1	1	1	0	0	0	0	0	0	900	19	0	0	0	0	0	0	0	0	0	0	0	365	0	365	0	365
1274	1	54	31.0738	1	2	1	2	2	1	1	1	1	0	0	1	1	1	0	0	57	42	1	0	1	1	0	1	0	0	0	0	600	16	0	0	0	0	0	0	0	0	0	0	0	365	0	365	0	365
1275	1	62	21.0938	1	2	1	2	2	1	1	1	1	0	0	0	3	1	0	0	60	45	1	0	1	1	0	0	0	0	1	1	600	13	1	0	0	0	0	0	0	0	0	1	0	365	0	365	0	365
1276	1	52	21.9713	1	1	1	1	1	1	1	1	1	0	1	0	4	1	0	0	47	61	1	0	1	1	0	1	1	0	0	0	600	12	0	0	0	0	0	0	0	0	0	0	0	365	0	365	0	365
1277	2	67	26.4024	1	2	1	2	2	1	1	1	1	0	0	1	1	1	0	0	42	52	0	0	1	1	0	0	1	0	0	0	600	10	0	0	0	0	0	0	0	0	0	0	0	365	0	365	0	365
1278	1	78	24.9768	2	2	1	1	2	1	1	1	1	0	0	1	1	1	0	0	50	59	1	0	1	1	0	0	1	0	0	0	600	13	0	0	0	0	0	0	0	0	0	0	0	365	0	365	0	365
1279	2	63	22.0388	1	2	1	2	2	1	1	1	1	0	0	0	3	1	0	0	62	42	1	0	1	1	0	0	1	0	0	0	900	7	0	0	0	0	0	0	0	0	0	0	0	365	0	365	0	365
1280	2	58	26.5626	1	2	1	2	2	1	1	1	1	0	0	0	4	1	0	0	65	49	1	0	1	1	0	0	0	0	0	0	600	9	0	0	0	0	0	0	0	0	0	0	0	365	0	365	0	365
1281	2	67	21.9268	1	2	2	2	2	1	1	1	1	0	0	1	1	1	0	0	64	40	1	1	1	1	0	0	0	0	0	0	600	10	0	0	0	0	0	1	0	0	0	1	0	365	0	365	0	365
1282	1	62	20.8308	1	1	2	2	1	1	1	1	1	1	0	0	4	1	0	0	55	49	1	0	1	1	0	0	1	0	0	0	600	11	0	0	0	0	0	0	0	0	0	0	0	365	0	365	0	365
1283	1	49	35.7852	2	2	2	2	2	1	1	1	1	0	0	1	1	1	0	0	66	51	1	0	1	1	0	0	0	0	0	0	600	9	0	0	0	0	0	0	0	0	0	0	0	365	0	365	0	365
1284	1	65	24.9687	2	1	1	2	1	1	1	1	1	0	0	0	3	1	0	0	46	54	1	1	1	1	0	1	0	0	0	0	600	12	0	0	0	0	0	0	0	0	0	0	0	365	0	365	0	365
1285	1	57	20.5499	1	2	1	1	2	1	1	1	2	0	0	1	1	1	0	0	63	47	0	1	1	1	1	1	1	0	0	1	600	13	0	0	0	0	0	0	0	0	0	0	0	365	0	365	0	365
1286	2	57	24.2188	1	1	1	1	1	1	1	1	1	0	0	1	1	1	0	0	73	57	1	0	1	1	0	1	1	0	0	0	450	11	0	0	0	0	0	0	0	0	0	1	0	365	0	365	0	365
1287	1	50	24.8408	1	1	1	2	1	1	1	1	1	0	0	1	1	1	0	0	68	40	1	1	1	1	0	0	0	0	0	0	0	9	0	0	0	0	0	0	0	0	0	0	0	365	0	365	0	365
1288	1	80	28.7317	1	2	2	2	2	1	1	1	1	1	1	1	1	1	0	0	60	52	0	0	1	1	0	1	1	0	0	0	450	21	0	0	0	0	0	0	0	0	0	0	0	365	0	365	0	365
1289	2	67	25.2367	1	1	2	1	1	1	1	1	1	0	0	1	1	1	0	0	60	40	1	0	1	1	0	0	0	0	0	0	1200	7	0	0	0	0	0	0	0	0	0	0	0	365	0	365	0	365
1290	1	64	21.6419	2	1	1	2	2	1	1	1	1	0	0	1	1	1	0	0	66	59	1	0	1	1	0	0	1	0	0	0	900	16	0	0	0	0	0	0	0	0	0	0	0	365	0	365	0	365
1291	1	61	29.2768	1	2	1	2	2	1	1	1	1	0	0	1	1	1	0	0	50	52	1	0	1	1	0	0	1	0	0	0	600	7	0	0	0	0	0	0	0	0	0	0	0	365	0	365	0	365
1292	1	65	27.0641	2	2	1	2	2	1	1	1	1	0	0	0	4	1	0	0	62	45	1	0	1	1	0	1	0	0	0	0	600	7	0	0	0	0	0	0	0	0	0	0	0	365	0	365	0	365
1293	2	63	20.5688	1	1	1	1	1	1	1	1	1	0	0	1	1	1	0	0	50	53	1	0	1	1	0	1	1	0	0	0	600	15	0	0	0	0	0	0	0	0	0	0	0	365	0	365	0	365
1294	1	64	25.2579	1	2	2	2	2	1	1	1	1	0	0	1	1	1	0	0	55	46	1	0	1	1	0	1	1	0	0	0	700	17	0	0	0	0	0	0	0	0	0	0	0	365	0	365	0	365
1295	1	74	21.2307	1	1	1	1	1	1	1	1	1	0	0	1	1	1	0	0	60	47	1	1	1	1	0	0	1	0	0	0	600	8	0	0	0	0	0	0	0	0	0	0	0	365	0	365	0	365
1296	1	63	27.3438	1	2	2	1	2	1	1	1	1	0	0	1	1	1	0	0	40	62	1	0	1	1	1	1	0	0	0	0	350	11	0	0	0	0	0	0	0	0	0	0	0	365	0	365	0	365
1297	1	72	23.6618	1	1	1	1	1	1	1	1	1	0	0	1	1	1	0	0	68	52	1	0	1	1	0	0	1	0	0	0	600	8	0	0	0	0	0	0	0	0	0	0	0	365	0	365	0	365
1298	1	64	28.3937	1	2	2	1	2	1	1	2	1	0	1	1	1	1	0	0	59	51	1	1	1	1	0	0	1	0	0	0	900	7	0	0	0	0	0	0	0	0	0	0	0	365	0	365	0	365
1299	1	55	22.1458	2	2	1	1	2	1	1	1	1	0	0	1	1	1	0	0	62	45	1	0	1	1	0	0	0	0	0	0	450	7	0	0	0	0	0	0	0	0	0	0	0	365	0	365	0	365
1300	1	59	24.4647	1	1	2	1	1	1	1	1	1	0	0	0	3	1	0	0	55	49	0	1	1	1	0	1	1	0	0	0	600	7	0	0	0	0	0	0	0	0	0	0	0	365	0	365	0	365
1301	2	65	19.5313	1	2	2	2	2	1	1	1	1	0	0	1	1	1	0	0	60	43	1	1	1	1	0	1	1	0	0	1	0	18	0	0	0	0	0	0	0	0	0	0	0	365	0	365	0	365
1302	2	62	24.3419	1	2	1	2	2	1	1	1	1	0	0	1	1	1	0	1	64	40	1	0	1	1	0	1	0	0	1	1	1800	40	0	0	1	0	0	1	0	0	0	1	0	365	0	365	0	365
1303	1	82	24.1672	1	1	1	1	1	1	1	1	1	0	0	1	1	1	0	0	60	50	1	1	1	1	0	0	1	0	0	0	600	6	0	0	0	0	0	0	0	0	0	0	0	365	0	365	0	365
1304	1	50	25.3906	2	2	1	1	2	1	1	1	1	0	0	0	4	1	0	0	45	59	1	0	1	1	0	1	1	0	0	0	600	11	0	0	0	0	0	0	0	0	0	0	0	365	0	365	0	365
1305	1	55	21.7994	1	2	1	2	2	1	1	1	1	0	0	0	3	1	0	0	65	48	1	0	1	1	0	1	1	0	0	0	0	12	0	0	0	0	0	0	0	0	0	0	0	365	0	365	0	365
1306	1	59	33.6596	1	1	2	2	1	1	1	1	1	0	0	1	1	1	0	0	59	53	1	1	1	1	0	1	0	0	0	0	900	14	0	0	0	0	0	0	0	0	0	0	0	365	0	365	0	365
1307	1	69	25.9648	1	1	2	2	2	1	1	1	1	0	0	0	4	1	0	1	36	68	1	0	1	1	0	1	1	0	0	0	600	13	0	0	0	0	0	0	0	0	0	0	0	365	0	365	0	365
1308	1	62	23.8752	1	2	1	1	2	1	1	1	1	0	0	0	4	1	0	1	55	49	1	0	1	1	0	0	1	0	0	1	600	13	0	0	0	0	0	0	0	0	0	0	0	365	0	365	0	365
1309	1	50	23.9395	1	1	2	2	1	1	1	1	1	0	0	1	1	1	0	0	63	40	1	0	1	1	0	0	1	0	0	0	600	14	0	0	0	0	0	0	0	0	0	0	0	365	0	365	0	365
1310	1	71	24.6758	2	2	2	2	2	1	1	1	1	0	0	1	1	1	0	0	65	50	1	1	1	1	0	1	0	0	0	0	600	7	0	0	0	0	0	0	0	0	0	0	0	365	0	365	0	365
1311	2	59	27.0417	1	1	1	1	1	1	1	1	1	0	0	1	1	1	0	0	55	54	1	0	1	1	0	0	1	0	1	1	1000	19	0	0	1	1	0	0	0	0	0	1	1	31	0	365	0	365
1312	1	66	26.6098	2	2	1	1	2	1	1	1	1	0	0	0	4	1	0	0	40	60	0	0	1	2	0	0	1	0	0	0	900	7	0	0	0	0	0	0	0	0	0	0	0	365	0	365	0	365
1313	1	49	26.2349	1	2	2	1	2	1	1	1	1	0	0	1	1	1	0	0	66	49	1	1	1	1	0	0	1	0	0	0	0	9	0	0	0	0	0	0	0	0	0	0	0	365	0	365	0	365
1314	1	45	24.2218	1	2	2	2	2	1	1	1	1	0	0	0	3	1	0	0	53	57	1	1	1	1	0	0	1	0	0	0	600	17	0	0	0	0	0	0	0	0	0	0	0	365	0	365	0	365
1315	1	71	19.8962	2	1	1	1	1	1	1	1	1	0	0	0	4	1	0	0	58	48	1	0	1	1	0	1	1	0	0	0	600	7	0	0	0	0	0	0	0	0	0	0	0	365	0	365	0	365
1316	1	64	24.2215	1	1	1	1	1	1	1	1	1	0	0	0	4	1	0	0	50	62	1	1	1	1	0	1	0	0	1	0	600	7	1	0	0	0	0	0	0	0	0	1	0	365	0	365	0	365
1317	1	54	25.3518	2	2	1	1	2	1	1	1	1	0	0	1	1	1	0	0	62	47	1	0	1	1	0	1	1	0	0	0	600	12	0	0	0	0	0	0	0	0	0	0	0	365	0	365	0	365
1318	1	72	26.6436	1	2	1	1	2	1	1	1	1	0	0	1	1	1	0	0	73	54	0	0	1	1	0	0	0	0	0	0	600	12	0	0	0	0	0	0	0	0	0	0	0	365	0	365	0	365
1319	2	78	17.6259	1	2	1	2	2	1	1	1	1	0	0	1	1	1	0	0	63	50	1	0	1	1	0	1	0	0	0	0	540	13	1	0	0	0	0	0	0	0	0	1	0	365	0	365	0	365
1320	1	51	33.6598	1	1	1	2	1	1	1	1	1	0	0	1	1	1	0	0	55	52	1	1	1	1	0	0	1	0	0	0	900	21	0	0	0	0	0	0	0	0	0	0	0	365	0	365	0	365
1321	1	57	21.304	2	1	2	2	1	1	1	1	1	0	0	1	1	1	0	0	65	50	1	0	1	1	0	0	1	0	0	0	690	20	0	0	0	0	0	0	0	0	0	0	0	365	0	365	0	365
1322	1	72	22.7245	1	2	1	2	2	1	1	1	1	0	0	1	1	1	0	0	62	48	1	0	1	1	1	0	0	0	0	0	600	9	0	0	0	0	0	1	0	0	0	1	0	365	0	365	0	365
1323	1	64	27.1178	1	2	1	2	2	1	1	1	1	0	0	1	1	1	0	0	58	54	1	0	1	1	0	1	1	0	0	0	1200	6	0	0	0	0	0	0	0	0	0	0	0	365	0	365	0	365
1324	1	62	23.1834	2	1	2	1	1	1	1	1	1	0	0	1	1	1	0	0	62	60	0	0	1	1	0	0	1	0	0	0	600	17	0	0	0	0	0	0	0	0	0	0	0	365	0	365	0	365
1325	1	70	23.2918	1	1	2	1	2	1	1	2	1	0	1	1	1	1	1	0	72	49	1	0	1	1	0	1	1	0	0	0	900	6	0	0	0	0	0	0	0	0	0	0	0	365	0	365	0	365
1326	1	63	26.8978	1	1	1	2	1	1	1	1	1	0	0	0	4	1	0	0	54	52	1	1	1	1	0	0	1	0	0	0	300	11	0	0	0	0	0	0	0	0	0	0	0	365	0	365	0	365
1327	2	51	31.2175	1	2	2	2	2	1	1	1	1	0	0	0	4	1	0	0	58	44	1	0	1	1	0	0	0	0	0	0	600	9	0	0	0	0	1	0	0	0	0	1	0	365	0	365	0	365
1328	1	60	28.0751	1	2	1	2	2	1	1	1	1	0	0	0	4	1	0	0	60	57	1	0	1	1	0	1	0	0	0	0	600	7	0	0	0	0	0	0	0	0	0	0	0	365	0	365	0	365
1329	2	72	23.0469	1	2	2	2	2	1	1	1	1	0	0	0	4	1	0	1	54	49	1	1	1	2	0	1	1	0	0	0	600	12	0	0	0	0	0	0	0	0	0	0	0	365	0	365	0	365
1330	2	62	24.4444	1	2	1	2	2	1	1	1	1	0	0	0	4	1	0	0	70	52	1	0	1	1	0	1	1	0	0	0	600	6	0	0	0	0	0	0	0	0	0	0	0	365	0	365	0	365
1331	2	74	25.3333	2	2	1	1	2	1	1	1	1	0	0	0	3	1	0	0	60	47	1	1	1	1	0	1	1	0	1	0	1500	0	0	0	1	0	0	0	1	0	0	1	0	365	0	365	0	365
1332	1	65	30.9918	1	2	1	1	2	1	1	1	1	0	0	1	1	1	0	0	58	52	1	1	1	1	0	0	0	0	0	0	300	12	0	0	0	0	0	0	0	0	0	0	0	365	0	365	0	365
1333	2	73	25.1537	1	2	2	2	2	1	1	1	1	0	1	1	1	1	0	0	50	48	1	0	1	1	0	0	0	0	0	0	1050	12	0	0	0	0	0	0	0	0	0	0	0	365	0	365	0	365
1334	2	62	29.5526	1	2	2	1	2	1	1	1	1	0	1	1	1	1	0	0	70	49	1	0	1	1	0	0	1	0	0	0	600	13	0	1	0	0	0	0	0	0	0	1	0	365	0	365	0	365
1335	2	74	26.6667	1	2	1	2	2	1	1	1	1	0	0	0	4	1	0	0	62	49	1	1	1	1	0	1	1	0	0	0	900	18	0	0	0	0	0	0	0	0	0	0	0	365	0	365	0	365
1336	2	67	29.7778	1	1	1	2	2	1	1	1	1	0	0	0	4	1	0	0	65	54	0	0	1	1	0	0	1	0	0	0	600	6	0	0	0	0	0	0	0	0	0	0	0	365	0	365	0	365
1337	2	59	22.2656	1	2	1	2	2	1	1	1	1	0	0	1	1	1	0	0	54	53	1	0	1	1	0	0	0	0	0	0	1050	8	0	0	0	0	0	0	0	0	0	0	0	365	0	365	0	365
1338	1	74	25.3935	1	2	2	2	2	1	1	1	1	0	0	1	1	1	0	0	60	44	1	0	1	1	0	1	0	0	0	0	600	13	0	0	0	0	0	0	0	0	0	0	0	365	0	365	0	365
1339	2	72	22.4059	1	2	1	1	2	1	1	1	1	0	0	1	1	1	0	0	65	43	1	0	1	1	0	0	1	0	0	0	600	13	1	0	0	0	0	0	0	0	0	1	0	365	0	365	0	365
1340	2	74	19.5313	1	2	2	2	2	1	1	1	1	0	0	1	1	1	0	0	61	45	1	0	1	1	0	1	1	0	0	0	400	6	0	0	0	0	0	0	0	0	0	0	0	365	0	365	0	365
1341	2	67	31.25	1	2	1	2	2	1	1	1	1	0	0	1	1	1	0	0	64	54	1	1	1	1	0	0	1	0	0	0	600	9	0	0	0	0	0	0	0	0	0	0	0	365	0	365	0	365
1342	1	71	22.4082	1	1	2	2	1	1	1	1	1	0	0	1	1	1	1	1	59	54	1	0	1	2	0	1	1	0	1	0	600	34	0	0	0	0	0	0	0	0	0	0	0	365	0	365	0	365
1343	1	73	25.3444	1	2	1	2	2	1	1	1	1	0	0	0	3	1	0	0	60	49	1	1	1	1	0	0	1	0	0	1	600	12	0	0	0	0	0	0	0	0	0	0	0	365	0	365	0	365
1344	1	70	25.9108	1	2	1	2	2	1	1	1	1	0	0	0	4	1	0	0	62	48	1	0	1	1	0	0	1	0	0	0	600	12	0	0	0	0	0	0	0	0	0	0	0	365	0	365	0	365
1345	1	53	21.9717	2	1	1	1	1	1	1	1	1	0	0	0	4	1	0	1	54	57	1	1	1	1	0	1	1	0	0	0	600	0	1	0	1	0	0	0	0	0	0	1	0	365	0	365	0	365
1346	1	64	23.4236	1	2	1	1	2	1	1	1	1	0	0	1	1	1	0	0	68	48	1	0	1	1	0	0	0	0	0	0	600	12	0	0	0	0	0	0	0	0	0	0	0	365	0	365	0	365
1347	1	54	30.1178	2	2	1	2	2	1	1	1	1	0	0	0	4	1	0	0	58	52	1	0	1	1	0	0	1	0	0	0	900	8	0	0	0	0	0	0	0	0	0	0	0	365	0	365	0	365
1348	2	70	25.2995	1	1	1	2	2	1	1	1	1	0	0	1	1	1	0	0	65	43	0	0	1	1	0	0	1	0	0	0	450	11	0	0	0	0	0	0	0	0	0	0	0	365	0	365	0	365
1349	1	75	27.4587	2	2	1	2	2	1	2	1	1	0	1	1	1	1	0	0	45	54	1	1	1	1	0	1	1	0	0	0	600	10	0	0	0	0	0	0	0	0	0	0	0	365	0	365	0	365
1350	1	35	22.6757	1	1	1	2	1	1	1	1	1	0	0	0	4	1	0	0	68	43	1	1	1	1	0	0	0	0	0	0	900	16	0	0	0	0	0	0	0	0	0	0	0	365	0	365	0	365
1351	1	46	23.6766	1	2	1	1	2	1	1	1	1	0	0	0	4	1	0	0	53	49	1	0	1	1	0	0	1	0	0	0	1270	12	0	0	0	0	0	0	0	0	0	0	0	365	0	365	0	365
1352	2	72	26.8352	1	1	1	2	1	1	1	1	1	0	0	0	3	1	0	1	61	46	1	0	1	1	0	0	0	0	0	0	600	8	0	0	0	0	0	0	0	0	0	0	0	365	0	365	0	365
1353	1	61	31.1208	1	1	1	1	1	1	1	1	1	0	0	0	4	1	0	1	48	64	1	0	1	1	0	1	1	0	0	0	1050	18	0	0	0	0	0	0	0	0	0	0	0	365	0	365	0	365
1354	2	65	22.8374	1	2	1	1	2	1	1	1	1	0	0	1	1	1	0	0	65	44	1	1	1	1	0	1	1	0	0	0	300	15	0	0	0	0	0	0	0	0	1	0	0	365	0	365	0	365
1355	1	69	20.2813	1	2	1	2	2	1	1	1	1	0	1	1	1	1	0	0	75	48	0	0	1	1	0	1	1	0	0	0	1200	30	0	0	0	1	0	1	0	0	0	1	1	210	0	365	0	365
1356	1	48	21.8024	1	2	1	1	2	1	1	1	1	0	0	0	4	1	0	0	38	60	1	0	1	1	0	1	1	0	0	0	600	8	0	0	0	0	0	0	0	0	0	0	0	365	0	365	0	365
1357	1	74	28.0678	1	2	1	1	2	1	1	1	1	0	0	1	1	1	0	0	60	50	1	0	1	1	0	0	1	0	0	0	1200	18	0	0	0	0	0	0	0	0	1	0	0	365	0	365	0	365
1358	1	68	25.2494	1	2	2	2	2	1	1	1	1	0	0	1	1	1	0	0	45	52	1	1	1	1	0	1	1	0	0	0	900	9	0	0	0	0	0	0	0	0	0	0	0	365	0	365	0	365
1359	2	72	21.9138	1	2	1	1	2	1	1	1	1	0	0	1	1	1	0	0	58	44	1	0	1	1	0	1	1	0	0	1	720	31	0	0	0	0	0	0	0	0	0	0	0	365	0	365	0	365
1360	1	52	29.0368	2	2	2	2	2	1	1	1	1	0	0	0	4	1	0	0	55	58	0	1	1	1	0	0	1	0	0	0	720	7	0	0	0	0	0	0	0	0	0	0	0	365	0	365	0	365
1361	1	56	26.2969	1	2	1	2	2	1	1	1	1	0	0	1	1	1	0	0	67	52	1	1	1	1	0	0	1	0	0	0	300	11	0	0	0	0	0	0	0	0	0	0	0	365	0	365	0	365
[truncated: 6 more columns]
